# Supplementary material for: Intron turnover is essential to the development and pathogenicity of the plant pathogenic fungus Fusarium graminearum
Source: Commun Biol. 2022 Oct 26;5:1129. doi: 10.1038/s42003-022-04111-3 (PMC9606315; doi:10.1038/s42003-022-04111-3)
Supplement: Supplementary file 3 — Supplementary Data 1 [file 42003_2022_4111_MOESM3_ESM.xlsx]

## Sheet: 2-FOLDUP(1161)
Supplementary Data 1. Differentially expressed genes in FgDBR1 deletion mutant.
(a) Up-regulated genes in FgDBR1 deletion mutant.
Gene ID	Product Description	Base mean	log2(FC)	StdErr	Wald-Stats	P-value	P-adj
FGRAMPH1_01G00019	hypothetical protein	8.50713	2.0963	0.721253	2.90647	0.00365535	0.0209654
FGRAMPH1_01G00055	hypothetical protein	33.3894	5.53753	0.768272	7.20776	5.68783e-13	4.62793e-11
FGRAMPH1_01G00065	Transcription regulatory SNF2	58.6159	1.33372	0.520663	2.56158	0.0104198	0.0463022
FGRAMPH1_01G00087	hypothetical protein	8.09432	2.95891	0.828729	3.57042	0.000356404	0.00336658
FGRAMPH1_01G00119	hypothetical protein	462.127	1.27856	0.400505	3.19238	0.00141107	0.00996872
FGRAMPH1_01G00171	hypothetical protein	77.3594	5.28709	0.574807	9.19802	3.64597e-20	6.61772e-18
FGRAMPH1_01G00225	hypothetical protein	738.105	1.62495	0.374467	4.33936	1.42896e-05	0.000230628
FGRAMPH1_01G00287	hypothetical protein	159.684	2.70733	0.386179	7.01057	2.37348e-12	1.72854e-10
FGRAMPH1_01G00351	cytochrome P450	9.82669	2.77614	0.943347	2.94286	0.00325196	0.0191069
FGRAMPH1_01G00357	hypothetical protein	77.0928	4.75013	0.586455	8.09973	5.50811e-16	6.56411e-14
FGRAMPH1_01G00381	Ankyrin repeat domain-containing 50	18.8734	2.49595	0.633201	3.9418	8.08734e-05	0.000986688
FGRAMPH1_01G00387	unnamed protein product	10.1802	2.54013	0.86847	2.92483	0.00344645	0.0200371
FGRAMPH1_01G00429	kinase-like domain partial	28.8064	3.86398	0.644161	5.99847	1.99181e-09	8.60783e-08
FGRAMPH1_01G00475	murein transglycosylase	2024.22	1.82867	0.60029	3.0463	0.00231674	0.0146557
FGRAMPH1_01G00527	monocarboxylate transporter 2	118.228	2.27598	0.668092	3.40668	0.000657577	0.00554546
FGRAMPH1_01G00567	hypothetical protein	451.751	1.47358	0.392557	3.7538	0.000174174	0.00184627
FGRAMPH1_01G00599	hypothetical protein	356.071	2.12974	0.36337	5.86107	4.59889e-09	1.8455e-07
FGRAMPH1_01G00635	c6 zinc finger	20.2511	1.84526	0.619604	2.97813	0.0029001	0.017516
FGRAMPH1_01G00641	hypothetical protein	50.7824	1.44005	0.422231	3.41058	0.00064824	0.00549026
FGRAMPH1_01G00667	tsa antioxidant enzyme	51.4064	1.79783	0.437972	4.10488	4.0452e-05	0.000549198
FGRAMPH1_01G00693	solute carrier family 35 member f1	452.898	1.44267	0.475549	3.03369	0.00241585	0.0151286
FGRAMPH1_01G00715	golgi integral membrane	81.0418	2.14917	0.506545	4.2428	2.20751e-05	0.000331351
FGRAMPH1_01G00725	hypothetical protein	10.477	1.79015	0.674829	2.65274	0.00798414	0.0379062
FGRAMPH1_01G00751	hypothetical protein	1639.99	1.40609	0.426741	3.29495	0.000984383	0.00758573
FGRAMPH1_01G00755	cell cycle checkpoint	435.291	1.0399	0.321891	3.23061	0.00123528	0.00902856
FGRAMPH1_01G00761	unspecified product	236.309	1.04926	0.330852	3.17139	0.00151711	0.0105723
FGRAMPH1_01G00787	rho coiled-coil associated kinase alpha	362.153	1.73387	0.393774	4.40321	1.06662e-05	0.000180545
FGRAMPH1_01G00791	hypothetical protein	221.275	2.22501	0.659505	3.37375	0.000741511	0.00608369
FGRAMPH1_01G00805	maintenance-ploidy mob1	1293.48	3.00882	0.425232	7.07571	1.48686e-12	1.11733e-10
FGRAMPH1_01G00811	cell division control protein 42	1158.49	1.60501	0.344342	4.66111	3.14516e-06	6.29558e-05
FGRAMPH1_01G00813	molecular chaperone	856.363	1.79337	0.475265	3.77341	0.000161029	0.00173183
FGRAMPH1_01G00849	aldo-keto reductase	11848.5	1.59609	0.449848	3.54807	0.000388063	0.00360502
FGRAMPH1_01G00857	dash complex subunit dad1	284.357	1.32441	0.370466	3.57498	0.000350249	0.00331906
FGRAMPH1_01G00865	replication factor C subunit 5	201.626	1.03903	0.381005	2.72707	0.00638993	0.0320549
FGRAMPH1_01G00889	unnamed protein product	219.538	2.09522	0.425457	4.92462	8.45239e-07	1.9666e-05
FGRAMPH1_01G00927	histone chaperone asf1	1403.92	1.13568	0.345253	3.28941	0.00100397	0.00770716
FGRAMPH1_01G00963	DNA-directed RNA polymerases I and III 40 kDa polypeptide	501.84	1.08595	0.391915	2.7709	0.00559023	0.0289651
FGRAMPH1_01G00983	unspecified product	359.925	1.57319	0.469089	3.35372	0.00079734	0.00644278
FGRAMPH1_01G01007	hypothetical protein	51.7549	1.88658	0.441144	4.27656	1.89804e-05	0.00029107
FGRAMPH1_01G01033	40S ribosomal protein S15	20176.7	1.42283	0.373308	3.81142	0.00013817	0.00152877
FGRAMPH1_01G01071	cytidine deaminase	1110.97	1.79914	0.348731	5.15911	2.48123e-07	6.66823e-06
FGRAMPH1_01G01085	mfs nnp nitrate nitrite transporter	12683.3	1.71999	0.364662	4.71667	2.39741e-06	4.90203e-05
FGRAMPH1_01G01087	methylenetetrahydrofolate dehydrogenase	5475.28	1.94447	0.325646	5.97111	2.35651e-09	1.01099e-07
FGRAMPH1_01G01091	transcription factor fet5	318.896	1.52797	0.33737	4.52908	5.92411e-06	0.000108698
FGRAMPH1_01G01099	hypothetical protein	466.136	1.40527	0.383828	3.66119	0.000251045	0.00250578
FGRAMPH1_01G01103	unnamed protein product	2758.23	1.35392	0.364828	3.71113	0.000206337	0.00211684
FGRAMPH1_01G01111	pyridoxal reductase 2	409.671	1.45507	0.477958	3.04434	0.00233189	0.0147279
FGRAMPH1_01G01167	presilphiperfolan-8beta-ol + diphosphate synthase	40.2898	1.30943	0.497129	2.63398	0.00843908	0.0396039
FGRAMPH1_01G01199	U6 snRNA-associated Sm LSm8	292.045	1.30734	0.344933	3.79012	0.000150576	0.00164035
FGRAMPH1_01G01209	cellobiose dehydrogenase	409.248	1.03227	0.380748	2.71116	0.00670483	0.0331962
FGRAMPH1_01G01215	AGC AKT kinase	337.18	3.93237	0.399425	9.8451	7.19698e-23	1.76896e-20
FGRAMPH1_01G01231	hypothetical protein	23.2234	1.80864	0.525613	3.44101	0.000579536	0.00503999
FGRAMPH1_01G01233	peptidylprolyl isomerase	248.937	1.25386	0.358373	3.49876	0.000467423	0.00419919
FGRAMPH1_01G01247	hypothetical protein	2214.48	1.34199	0.385074	3.48503	0.000492087	0.00437832
FGRAMPH1_01G01255	methylmalonate-semialdehyde dehydrogenase	1355.81	1.97365	0.731196	2.6992	0.00695061	0.0342394
FGRAMPH1_01G01257	Calnexin like	2559	1.31425	0.388841	3.37991	0.000725089	0.00598642
FGRAMPH1_01G01279	unspecified product	3125.14	1.39785	0.313278	4.46201	8.11941e-06	0.000143188
FGRAMPH1_01G01305	hypothetical protein	483.922	1.28373	0.334211	3.84109	0.000122492	0.0013869
FGRAMPH1_01G01313	hypothetical protein	28.1949	3.90385	0.599457	6.51232	7.39998e-11	4.13768e-09
FGRAMPH1_01G01315	hypothetical protein	5.95148	2.37505	0.87478	2.71502	0.00662711	0.0329346
FGRAMPH1_01G01337	unnamed protein product	68.9828	3.25973	0.459465	7.09462	1.29705e-12	9.80936e-11
FGRAMPH1_01G01341	hypothetical protein	44.4473	1.46732	0.447562	3.27848	0.00104367	0.00793375
FGRAMPH1_01G01357	hypothetical protein	79.1241	1.90022	0.383779	4.95134	7.37052e-07	1.7476e-05
FGRAMPH1_01G01387	transcription factor	276.407	1.63602	0.42867	3.81651	0.000135355	0.00150227
FGRAMPH1_01G01421	T-complex protein 1 subunit delta	2559.74	1.00418	0.359541	2.79294	0.00522308	0.0274853
FGRAMPH1_01G01437	unnamed protein product	6.22849	3.32011	0.884399	3.75409	0.000173976	0.00184583
FGRAMPH1_01G01441	hypothetical protein	240.251	1.51547	0.445844	3.39909	0.000676099	0.00564578
FGRAMPH1_01G01445	hypothetical protein	467.1	1.28898	0.312962	4.11865	3.81103e-05	0.000525877
FGRAMPH1_01G01457	hypothetical protein	6.62574	2.33793	0.836561	2.7947	0.00519481	0.0273731
FGRAMPH1_01G01533	asparagine synthetase	458.238	1.27688	0.291818	4.3756	1.21099e-05	0.000199822
FGRAMPH1_01G01571	hypothetical protein	405.695	1.15094	0.303885	3.78744	0.000152207	0.00165659
FGRAMPH1_01G01575	dna polymerase iv	25.9913	2.58451	0.618099	4.18139	2.89734e-05	0.000413835
FGRAMPH1_01G01577	Peroxisomal membrane 4	103.003	1.65817	0.514182	3.22486	0.00126033	0.00913916
FGRAMPH1_01G01579	cop9 signalosome subunit	546.176	1.26228	0.29961	4.21309	2.519e-05	0.000368724
FGRAMPH1_01G01595	40s ribosomal s8	45.2727	1.33804	0.461987	2.89628	0.00377618	0.0214706
FGRAMPH1_01G01597	40S ribosomal protein S8-B	19646.7	1.55266	0.448216	3.46409	0.000532033	0.00468427
FGRAMPH1_01G01603	40S ribosomal protein S6-B	20129.9	1.20301	0.404014	2.97765	0.00290468	0.0175291
FGRAMPH1_01G01615	hypothetical protein	168.848	1.1598	0.353052	3.28505	0.00101963	0.00777605
FGRAMPH1_01G01617	related to RNQ1- epigenetic modifier of function	524.427	1.11163	0.359033	3.09619	0.00196026	0.0129491
FGRAMPH1_01G01631	DASH complex subunit dad3	224.051	1.06551	0.287971	3.70007	0.000215542	0.00219789
FGRAMPH1_01G01641	hypothetical protein	649.952	1.01573	0.386602	2.62733	0.0086057	0.0402418
FGRAMPH1_01G01663	WD repeat-containing protein slp1	690.97	1.75899	0.516843	3.40334	0.000665677	0.00558582
FGRAMPH1_01G01689	hypothetical protein	336.922	1.29394	0.419946	3.08121	0.00206164	0.0134234
FGRAMPH1_01G01691	40S ribosomal protein S11	14750.9	1.4265	0.348012	4.09899	4.1495e-05	0.000560136
FGRAMPH1_01G01713	ATPase family AAA domain-containing 3B	619.224	2.13035	0.489038	4.35621	1.32332e-05	0.000215642
FGRAMPH1_01G01717	hypothetical protein FPSE_00654	35640.9	4.56612	0.589837	7.74133	9.83805e-15	1.01815e-12
FGRAMPH1_01G01721	related to DUF636 domain	125.27	1.29578	0.389331	3.32822	0.000874025	0.00690673
FGRAMPH1_01G01755	kinesin family member 11	179.923	1.23853	0.433578	2.85653	0.00428296	0.0236013
FGRAMPH1_01G01809	hypothetical protein	42.1178	2.07497	0.50737	4.08966	4.32014e-05	0.000581175
FGRAMPH1_01G01819	Salicylaldehyde dehydrogenase	1193.12	1.25435	0.398934	3.14426	0.00166505	0.0113616
FGRAMPH1_01G01831	adenine phosphoribosyltransferase	2643.62	1.36037	0.28981	4.694	2.6791e-06	5.42162e-05
FGRAMPH1_01G01835	peroxisomal biogenesis factor 2	388.876	1.38386	0.359165	3.85301	0.000116675	0.00133515
FGRAMPH1_01G01837	C6 transcription factor	238.867	1.13571	0.388613	2.92248	0.0034725	0.0201518
FGRAMPH1_01G01841	ring finger membrane	3621.38	1.99436	0.320786	6.21711	5.06405e-10	2.45867e-08
FGRAMPH1_01G01847	high mobility group	1686.52	1.21234	0.3405	3.56047	0.000370192	0.0034608
FGRAMPH1_01G01895	related to septum formation maf	684.133	1.24547	0.287761	4.32813	1.50379e-05	0.000239429
FGRAMPH1_01G01907	small nuclear ribonucleo	1070.54	1.33479	0.301457	4.42781	9.51947e-06	0.000164147
FGRAMPH1_01G01929	nitric oxide dioxygenase	7189.33	1.53621	0.488395	3.14542	0.00165848	0.0113233
FGRAMPH1_01G02001	40s ribosomal s21	17471	1.50001	0.324866	4.61733	3.88712e-06	7.51808e-05
FGRAMPH1_01G02011	60S ribosomal L23	17836.8	1.44886	0.387034	3.7435	0.000181472	0.00190991
FGRAMPH1_01G02123	transcription factor	181.328	1.15356	0.366709	3.1457	0.00165688	0.0113233
FGRAMPH1_01G02149	hypothetical protein	24.418	2.37964	0.585316	4.06557	4.79158e-05	0.000634611
FGRAMPH1_01G02159	plac8 family	6886.78	1.7174	0.332244	5.16911	2.35214e-07	6.3655e-06
FGRAMPH1_01G02183	UDP-N-acetylglucosamine pyrophosphorylase	2193.25	1.11045	0.277615	3.99997	6.33514e-05	0.000804543
FGRAMPH1_01G02201	phosphatidylinositol class P	47.8246	1.05174	0.401242	2.62121	0.00876195	0.040843
FGRAMPH1_01G02275	deoxyuridine 5'-triphosphate nucleotidohydrolase	564.314	1.01777	0.397301	2.56171	0.0104158	0.0463022
FGRAMPH1_01G02289	unnamed protein product	172.313	7.63489	0.693732	11.0055	3.59346e-28	1.24693e-25
FGRAMPH1_01G02291	uracil-DNA glycosylase	557.176	1.51007	0.427385	3.53328	0.000410444	0.00378019
FGRAMPH1_01G02419	hypothetical protein	504.627	1.20145	0.309123	3.88664	0.000101643	0.00119203
FGRAMPH1_01G02439	hypothetical protein	719.221	1.11573	0.357754	3.11872	0.00181638	0.0121691
FGRAMPH1_01G02443	hypothetical protein	9.60301	1.94987	0.762916	2.55581	0.0105941	0.0467948
FGRAMPH1_01G02475	annexin XIV	1667.99	1.13761	0.313253	3.63159	0.000281678	0.00276945
FGRAMPH1_01G02537	unnamed protein product	4.87458	2.55941	0.890865	2.87295	0.00406662	0.0227599
FGRAMPH1_01G02539	hypothetical protein	297.503	1.3953	0.39076	3.57074	0.000355977	0.00336523
FGRAMPH1_01G02547	heat shock protein 78	9941.39	1.67499	0.46874	3.57339	0.00035239	0.003334
FGRAMPH1_01G02549	50s ribosomal l6e	23493.9	1.23445	0.401037	3.07816	0.00208285	0.0135168
FGRAMPH1_01G02561	60S ribosomal L35	23440.1	1.41094	0.403901	3.49327	0.000477149	0.00426793
FGRAMPH1_01G02599	hypothetical protein	486.695	1.59554	0.465085	3.43063	0.000602182	0.00518524
FGRAMPH1_01G02615	unnamed protein product	97.6331	1.94348	0.477315	4.0717	4.66719e-05	0.000622186
FGRAMPH1_01G02619	hypothetical protein	12.5462	1.65004	0.644433	2.56045	0.0104536	0.0464
FGRAMPH1_01G02633	proliferating cell nuclear antigen	1446.67	1.17123	0.322639	3.63016	0.000283243	0.0027755
FGRAMPH1_01G02655	thymidylate synthase	272.976	1.29049	0.381709	3.38083	0.000722679	0.0059707
FGRAMPH1_01G02673	hypothetical protein	5.33366	2.29719	0.889852	2.58154	0.00983598	0.0442582
FGRAMPH1_01G02697	60S ribosomal protein L11	22789	1.21236	0.422894	2.86682	0.00414619	0.0230848
FGRAMPH1_01G02731	chromatin modification EAF6	387.85	1.9364	0.357119	5.42227	5.88473e-08	1.86134e-06
FGRAMPH1_01G02735	related to TAF(II) complex (TBP-associated complex) component	180.278	1.23368	0.404032	3.05343	0.0022624	0.0143852
FGRAMPH1_01G02741	hypothetical protein	176.513	1.98164	0.514508	3.85153	0.000117382	0.00134193
FGRAMPH1_01G02795	nbl1 borealin	160.176	1.17064	0.383278	3.05429	0.00225596	0.0143636
FGRAMPH1_01G02807	Pumilio like y domain family member 6	312.884	1.55574	0.614813	2.53042	0.0113926	0.0494334
FGRAMPH1_01G02837	hypothetical protein	114.057	3.53492	0.416843	8.48021	2.24783e-17	3.11279e-15
FGRAMPH1_01G02839	hypothetical protein	73.0453	2.50764	0.418607	5.99045	2.09263e-09	9.01054e-08
FGRAMPH1_01G02865	60S ribosomal L9-B	28532	1.29053	0.37934	3.40204	0.000668846	0.00560444
FGRAMPH1_01G02885	unnamed protein product	22.4584	2.87216	0.556099	5.16484	2.40645e-07	6.49687e-06
FGRAMPH1_01G02899	Nucleotide exchange factor SIL1	1164.34	2.29658	0.576742	3.98198	6.83425e-05	0.000858684
FGRAMPH1_01G02917	ribosome biogenesis protein RPF2	205.487	1.5614	0.600374	2.60072	0.00930294	0.0425907
FGRAMPH1_01G02923	unnamed protein product	371.523	1.20764	0.428978	2.81516	0.00487527	0.0260264
FGRAMPH1_01G02939	nuclear GTP-binding protein NUG1	368.007	1.77894	0.578925	3.07283	0.00212041	0.0137002
FGRAMPH1_01G02943	splicing factor 3a subunit 2	238.569	1.31181	0.407758	3.21712	0.00129483	0.00932625
FGRAMPH1_01G02953	LOW QUALITY PROTEIN: hypothetical protein	13.9644	1.91989	0.66544	2.88515	0.00391233	0.0220956
FGRAMPH1_01G03047	unspecified product	17.0002	1.73492	0.64877	2.67416	0.00749163	0.0361055
FGRAMPH1_01G03061	Tether containing UBX domain for GLUT4	1237.94	1.68493	0.431542	3.90443	9.44465e-05	0.00112781
FGRAMPH1_01G03063	60s ribosomal l36	8936.98	1.87878	0.366988	5.11945	3.06432e-07	8.03396e-06
FGRAMPH1_01G03077	cytochrome c peroxidase	4188.08	1.41182	0.369645	3.81941	0.000133771	0.00148749
FGRAMPH1_01G03081	disulfide-isomerase	2642.23	1.49486	0.313403	4.76976	1.84446e-06	3.87896e-05
FGRAMPH1_01G03089	unspecified product	6.93933	3.9243	0.913674	4.29507	1.74635e-05	0.000270041
FGRAMPH1_01G03103	unnamed protein product	3.36684	2.96557	0.95766	3.09669	0.00195697	0.0129419
FGRAMPH1_01G03127	molybdopterin synthase sulfur carrier subunit	491.343	1.34381	0.361341	3.71894	0.000200057	0.00206498
FGRAMPH1_01G03129	40S ribosomal S28	16618	1.54889	0.420988	3.67918	0.000233985	0.00235743
FGRAMPH1_01G03131	dynactin subunit 2	417.614	1.08312	0.305464	3.54582	0.00039139	0.00362735
FGRAMPH1_01G03147	plk kinase	315.648	1.29627	0.422583	3.06749	0.00215864	0.013932
FGRAMPH1_01G03167	unnamed protein product	41.7813	1.1234	0.425998	2.63711	0.00836168	0.0392729
FGRAMPH1_01G03191	diacylglycerol pyrophosphate phosphatase	1178.42	1.24653	0.354589	3.51543	0.00043904	0.00399984
FGRAMPH1_01G03211	hypothetical protein	2972.55	3.01121	0.569835	5.28435	1.2615e-07	3.6931e-06
FGRAMPH1_01G03213	transcription factor	1279.32	1.33308	0.503329	2.64853	0.00808417	0.0382426
FGRAMPH1_01G03229	hypothetical protein	9.18589	2.63628	0.768349	3.43109	0.000601151	0.00518524
FGRAMPH1_01G03233	nitrogen permease regulator 3	1048.12	1.00496	0.355984	2.82306	0.00475674	0.0255439
FGRAMPH1_01G03245	mfs transporter	1536.84	2.15138	0.28429	7.56756	3.80305e-14	3.56099e-12
FGRAMPH1_01G03269	Cx9C motif-containing partial	304.237	1.16738	0.347493	3.35944	0.000781003	0.00633719
FGRAMPH1_01G03293	alpha subunit	637.572	1.0009	0.320708	3.12092	0.00180289	0.0121177
FGRAMPH1_01G03331	unspecified product	30.4789	2.8393	0.562549	5.04721	4.4831e-07	1.13016e-05
FGRAMPH1_01G03353	uroporphyrinogen decarboxylase	2434.09	1.21208	0.351421	3.44908	0.000562502	0.00491585
FGRAMPH1_01G03395	prefoldin subunit 1	1319.57	1.07625	0.306956	3.5062	0.000454549	0.00410311
FGRAMPH1_01G03417	aspartate aminotransferase	483.314	2.43101	0.498413	4.8775	1.0744e-06	2.45179e-05
FGRAMPH1_01G03489	hypothetical protein	35.459	1.90289	0.487834	3.90069	9.59188e-05	0.00114308
FGRAMPH1_01G03491	long-chain acyl- synthetase	297.211	1.10722	0.389955	2.83935	0.00452051	0.0245331
FGRAMPH1_01G03501	hypothetical protein	41.5967	1.74306	0.538936	3.23426	0.00121956	0.00892029
FGRAMPH1_01G03503	hypothetical protein	23.3658	2.54084	0.576048	4.41081	1.02984e-05	0.000175284
FGRAMPH1_01G03527	replicase poly 1a	205.08	1.68196	0.344085	4.8882	1.0176e-06	2.3312e-05
FGRAMPH1_01G03547	hypothetical protein	153.515	1.38674	0.345147	4.01783	5.87365e-05	0.000754052
FGRAMPH1_01G03551	hypothetical protein	25.3654	1.88719	0.679959	2.77545	0.00551248	0.0286503
FGRAMPH1_01G03567	inhibitor of calcineurin	135.808	2.12005	0.370137	5.72774	1.01775e-08	3.82401e-07
FGRAMPH1_01G03571	Required for respiratory growth mitochondrial	124.568	1.20428	0.437553	2.75231	0.00591765	0.0302325
FGRAMPH1_01G03607	zinc-finger protein ZPR1	1755.92	1.77585	0.394148	4.50553	6.62081e-06	0.000119988
FGRAMPH1_01G03651	hypothetical protein	233.603	2.03673	0.394021	5.16909	2.3524e-07	6.3655e-06
FGRAMPH1_01G03665	Mediator of RNA polymerase II transcription subunit 8	197.985	1.36326	0.417832	3.26271	0.00110351	0.00823479
FGRAMPH1_01G03667	choline-sulfatase	116.899	1.3807	0.478177	2.88742	0.00388417	0.0219575
FGRAMPH1_01G03669	IQ domain-containing containing GTPase activating	467.179	1.39103	0.427249	3.25578	0.00113083	0.00840149
FGRAMPH1_01G03683	60S ribosomal protein L31	25611.9	1.37133	0.326612	4.19864	2.68517e-05	0.000388707
FGRAMPH1_01G03695	40S ribosomal protein S2	24799.4	1.13582	0.424394	2.67633	0.00744343	0.0359319
FGRAMPH1_01G03709	60S ribosomal protein L20	14187	1.35295	0.404793	3.34232	0.00083081	0.00665982
FGRAMPH1_01G03711	hypothetical protein	50.5985	3.66377	0.522738	7.00881	2.4035e-12	1.73966e-10
FGRAMPH1_01G03751	mitotic-spindle organizing 1	124.095	1.60762	0.398059	4.03864	5.37614e-05	0.000697775
FGRAMPH1_01G03779	hypothetical protein	49.7466	2.78596	0.565051	4.93046	8.20352e-07	1.91275e-05
FGRAMPH1_01G03781	dash complex subunit dad2	90.8626	1.43258	0.385545	3.71573	0.000202621	0.00208779
FGRAMPH1_01G03783	hypothetical protein	76.4169	1.78093	0.527191	3.37815	0.000729744	0.00601223
FGRAMPH1_01G03805	xanthine dehydrogenase	1388.34	3.08273	0.48015	6.42035	1.35963e-10	7.22563e-09
FGRAMPH1_01G03857	rna-dependent rna polymerase 1	127.992	1.9673	0.351696	5.59376	2.22208e-08	7.9684e-07
FGRAMPH1_01G03873	hypothetical protein	43.3688	2.14075	0.541211	3.95547	7.63844e-05	0.000943098
FGRAMPH1_01G03897	hypothetical protein	3853.74	1.16161	0.417368	2.78318	0.0053829	0.028213
FGRAMPH1_01G03987	hypothetical protein	1619.81	1.0224	0.364846	2.80228	0.00507432	0.0268702
FGRAMPH1_01G03999	Enoyl- delta isomerase mitochondrial	263.403	1.77077	0.590619	2.99816	0.00271611	0.0165949
FGRAMPH1_01G04001	alpha-1,3-mannosyltransferase alg-2	85.4273	1.7612	0.3569	4.9347	8.02749e-07	1.87913e-05
FGRAMPH1_01G04015	septation initiation network scaffold cdc11	96.3898	1.57706	0.525552	3.00076	0.00269307	0.0165054
FGRAMPH1_01G04065	tyrosine phosphatase	3733.97	1.17685	0.358098	3.2864	0.00101478	0.0077573
FGRAMPH1_01G04067	hypothetical protein	8.93705	2.68477	0.822641	3.2636	0.00110007	0.00822472
FGRAMPH1_01G04197	hypothetical protein	29.1818	1.61757	0.486614	3.32414	0.000886925	0.00698528
FGRAMPH1_01G04213	hypothetical protein	833.102	1.14011	0.318133	3.58376	0.00033868	0.00323019
FGRAMPH1_01G04219	hydantoin utilization a	1657.89	2.11041	0.355983	5.92841	3.05878e-09	1.28425e-07
FGRAMPH1_01G04221	related to quinate transport	62.196	1.97677	0.581556	3.3991	0.000676086	0.00564578
FGRAMPH1_01G04223	hypothetical protein	8.18869	2.82124	0.845483	3.33684	0.00084736	0.00675027
FGRAMPH1_01G04241	acetyl-coenzyme A synthetase	16230.8	1.17952	0.364671	3.23449	0.00121861	0.00891881
FGRAMPH1_01G04269	unnamed protein product	13.5664	2.08772	0.780263	2.67566	0.00745819	0.0359885
FGRAMPH1_01G04325	hypothetical protein	65.5178	1.71172	0.564476	3.0324	0.00242618	0.0151625
FGRAMPH1_01G04419	methylmalonate-semialdehyde dehydrogenase	1815.67	2.00137	0.323423	6.18811	6.0891e-10	2.92029e-08
FGRAMPH1_01G04431	trans-carveol dehydrogenase	130.295	2.42362	0.538281	4.50252	6.71521e-06	0.000121512
FGRAMPH1_01G04449	DNA primase large subunit	125.434	1.56282	0.513698	3.04228	0.00234791	0.0147974
FGRAMPH1_01G04459	hypothetical protein	60.7014	1.01281	0.396005	2.55756	0.010541	0.0466476
FGRAMPH1_01G04481	hypothetical protein	695.66	1.8215	0.413476	4.40532	1.05627e-05	0.000179307
FGRAMPH1_01G04495	hypothetical protein	238.824	1.55191	0.378767	4.09727	4.18043e-05	0.000563665
FGRAMPH1_01G04521	nitroreductase family	105.571	1.34918	0.43453	3.10493	0.00190326	0.0126434
FGRAMPH1_01G04531	60S ribosomal protein L17	15499.6	1.34595	0.380758	3.53491	0.000407908	0.00376271
FGRAMPH1_01G04629	60S ribosomal protein L12	6726.31	1.57133	0.420485	3.73694	0.000186271	0.0019448
FGRAMPH1_01G04653	hypothetical protein	609.455	1.1617	0.376606	3.08466	0.00203782	0.0133051
FGRAMPH1_01G04667	Chromosome segregation pcs1	80.3014	1.52189	0.408236	3.72796	0.000193033	0.00200124
FGRAMPH1_01G04709	heat shock 70kDa 4	2983.73	1.50534	0.399494	3.76811	0.00016449	0.00176103
FGRAMPH1_01G04723	ubiquitin-60S ribosomal L40	25683.9	1.11671	0.369804	3.01972	0.00253006	0.0157536
FGRAMPH1_01G04793	polyamine n-acetyltransferase 1	682.674	1.18567	0.423836	2.79747	0.00515049	0.0272003
FGRAMPH1_01G04833	hypothetical protein	176.341	1.56723	0.432078	3.6272	0.000286513	0.00279825
FGRAMPH1_01G04841	hypothetical protein	2042.3	2.8463	0.337101	8.44345	3.08102e-17	4.17814e-15
FGRAMPH1_01G04861	heat shock protein 90	35507.2	2.78538	0.479275	5.81166	6.18566e-09	2.40853e-07
FGRAMPH1_01G04873	unspecified product	39.3664	1.93354	0.526245	3.67423	0.00023857	0.00239749
FGRAMPH1_01G04883	unnamed protein product	10.5896	1.70784	0.67556	2.52804	0.0114702	0.0496607
FGRAMPH1_01G04917	hypothetical protein	171.983	1.9954	0.515454	3.87115	0.000108324	0.00125788
FGRAMPH1_01G04955	kinesin family member c1	463.612	1.29633	0.452874	2.86244	0.0042039	0.0232934
FGRAMPH1_01G04963	hypothetical protein	213.79	1.54533	0.380224	4.06427	4.81837e-05	0.000636335
FGRAMPH1_01G05061	60S ribosomal protein L16	22545.3	1.31804	0.353344	3.73019	0.000191336	0.00198889
FGRAMPH1_01G05131	NFX1-type zinc finger-containing 1	39.48	2.06317	0.464263	4.44397	8.83138e-06	0.000153676
FGRAMPH1_01G05133	feruloyl esterase B	31.3236	1.43777	0.492824	2.91741	0.00352954	0.0203925
FGRAMPH1_01G05179	DUF895 domain membrane	58.3151	2.09948	0.526751	3.98571	6.72783e-05	0.000847118
FGRAMPH1_01G05191	unnamed protein product	9.3709	2.38161	0.749446	3.17782	0.00148385	0.0103896
FGRAMPH1_01G05205	hypothetical protein	269.855	3.89421	0.730777	5.32886	9.88304e-08	2.97449e-06
FGRAMPH1_01G05211	family sulfate permease	478.666	2.29165	0.428928	5.34272	9.1561e-08	2.76984e-06
FGRAMPH1_01G05221	hypothetical protein	24.7115	2.67835	0.792582	3.37928	0.000726769	0.0059961
FGRAMPH1_01G05223	acriflavine sensitivity control acr-2	53.6853	1.64099	0.511235	3.20985	0.00132802	0.00952461
FGRAMPH1_01G05281	probable U1 snRNP	309.748	1.85284	0.315381	5.87491	4.23082e-09	1.70942e-07
FGRAMPH1_01G05327	unnamed protein product	74.3488	1.4697	0.467876	3.14121	0.00168251	0.0114741
FGRAMPH1_01G05361	hypothetical protein	21.2717	1.4806	0.529636	2.7955	0.00518196	0.027342
FGRAMPH1_01G05363	hypothetical protein	129.043	1.40364	0.447213	3.13864	0.00169732	0.0115485
FGRAMPH1_01G05365	hypothetical protein	37.5548	1.79963	0.655648	2.74481	0.00605455	0.0307497
FGRAMPH1_01G05375	u1 zinc finger	156.715	1.2453	0.344127	3.61873	0.000296057	0.0028748
FGRAMPH1_01G05377	dienelactone hydrolase	255.701	1.58704	0.595795	2.66373	0.00772785	0.0369871
FGRAMPH1_01G05385	hypothetical protein	138.538	1.12251	0.423949	2.64775	0.00810285	0.0383156
FGRAMPH1_01G05387	probable Modin	258.569	1.15785	0.440882	2.62621	0.00863422	0.0403202
FGRAMPH1_01G05479	hypothetical protein	364.436	1.04751	0.41055	2.55148	0.0107267	0.0472566
FGRAMPH1_01G05521	nf-x1 finger and helicase	320.143	2.48603	0.35731	6.95763	3.46035e-12	2.43007e-10
FGRAMPH1_01G05523	altered inheritance of mitochondria 6	333.644	3.85334	0.423124	9.10689	8.47791e-20	1.47092e-17
FGRAMPH1_01G05609	hypothetical protein	20.3316	1.69874	0.647977	2.62161	0.00875158	0.0408107
FGRAMPH1_01G05613	integral membrane PTH11	10.3711	2.58435	0.765689	3.3752	0.000737615	0.00606539
FGRAMPH1_01G05631	major facilitator superfamily transporter	7.7942	2.65872	0.804248	3.30584	0.000946906	0.00737399
FGRAMPH1_01G05653	hypothetical protein FPSE_03768	28.6134	1.92216	0.571133	3.36552	0.000764003	0.00622064
FGRAMPH1_01G05699	hypothetical protein	638.971	1.034	0.389932	2.65173	0.00800805	0.0379891
FGRAMPH1_01G05703	h-type lectin domain-containing	292.174	1.11036	0.313637	3.54028	0.000399696	0.00369562
FGRAMPH1_01G05709	hypothetical protein	12.1765	2.03036	0.663908	3.05819	0.0022268	0.014224
FGRAMPH1_01G05769	thioredoxin	950.292	2.06251	0.508136	4.05898	4.92876e-05	0.000648267
FGRAMPH1_01G05775	unnamed protein product	38.0675	1.44732	0.454061	3.1875	0.00143508	0.0101202
FGRAMPH1_01G05777	unspecified product	89.8432	6.89689	0.706752	9.75858	1.69514e-22	3.846e-20
FGRAMPH1_01G05811	pisatin demethylase	16.8709	2.41573	0.588994	4.10146	4.10553e-05	0.000555493
FGRAMPH1_01G05815	related to methyltransferase	150.346	1.15416	0.449685	2.5666	0.01027	0.0458962
FGRAMPH1_01G05829	d-isomer specific 2-hydroxyacid dehydrogenase	1369.92	1.75945	0.493882	3.5625	0.000367345	0.00343963
FGRAMPH1_01G05929	unnamed protein product	15.806	2.75992	0.6332	4.35868	1.30847e-05	0.000213814
FGRAMPH1_01G05957	class 2 chitin synthase	1478.79	3.94122	0.426886	9.23247	2.6445e-20	4.95236e-18
FGRAMPH1_01G05961	hypothetical protein FPSE_01919	862.2	1.12422	0.396946	2.83217	0.00462339	0.0249756
FGRAMPH1_01G05973	hypothetical protein	77.1676	1.41359	0.512248	2.75959	0.00578746	0.0297389
FGRAMPH1_01G05985	60S ribosomal L25	9462.46	1.54098	0.387865	3.97297	7.09828e-05	0.000888075
FGRAMPH1_01G06009	ribosomal l28e	15217.3	1.40183	0.393405	3.56333	0.000366178	0.00343416
FGRAMPH1_01G06013	trafficking particle complex subunit 6b	508.752	1.27037	0.416991	3.04652	0.00231505	0.0146529
FGRAMPH1_01G06023	condensin complex subunit 3	627.442	1.2393	0.404416	3.06442	0.00218091	0.0140297
FGRAMPH1_01G06033	unnamed protein product	26.3449	2.22601	0.516522	4.3096	1.63549e-05	0.000256589
FGRAMPH1_01G06035	hypothetical protein	28.0323	1.54006	0.503724	3.05736	0.00223297	0.0142403
FGRAMPH1_01G06047	Vacuolar sorting-associated 72 like	2441.86	2.7628	0.378685	7.29579	2.96916e-13	2.48441e-11
FGRAMPH1_01G06101	40S ribosomal protein S14	14465.7	1.51168	0.357638	4.22684	2.36997e-05	0.000349948
FGRAMPH1_01G06103	60s ribosomal l7	11557.7	1.23642	0.407068	3.03738	0.00238644	0.0149921
FGRAMPH1_01G06161	eukaryotic translation initiation factor 3 subunit l	2391.93	1.57015	0.4503	3.4869	0.000488657	0.00435626
FGRAMPH1_01G06169	RNA-binding sce3	3440.56	1.10471	0.437299	2.52622	0.0115298	0.0498244
FGRAMPH1_01G06209	hypothetical protein	13.226	1.87661	0.738705	2.54041	0.0110723	0.0485278
FGRAMPH1_01G06213	40S ribosomal protein S19	12865.1	1.48828	0.350555	4.2455	2.18103e-05	0.000328212
FGRAMPH1_01G06215	membrane zinc transporter	365.511	2.32668	0.348825	6.67007	2.55684e-11	1.56298e-09
FGRAMPH1_01G06223	gti1 pac2 family	131.55	1.77881	0.349775	5.08558	3.66508e-07	9.44117e-06
FGRAMPH1_01G06247	histone H3	114.191	1.99228	0.432432	4.60715	4.08217e-06	7.86952e-05
FGRAMPH1_01G06293	iron sulfur cluster assembly protein 1	1484.3	1.32438	0.487972	2.71405	0.00664655	0.0330033
FGRAMPH1_01G06305	acyl- thioester hydrolase	90.6018	1.71737	0.50651	3.39058	0.000697436	0.0057987
FGRAMPH1_01G06335	mitotic spindle checkpoint component MAD2	166.347	1.29286	0.511669	2.52675	0.0115122	0.0497694
FGRAMPH1_01G06339	glucose transporter rco-3	202.324	2.44006	0.683822	3.56826	0.000359356	0.00338633
FGRAMPH1_01G06349	related to hexamer-binding HEXBP	3138.22	1.38341	0.350366	3.94847	7.86531e-05	0.000965608
FGRAMPH1_01G06351	hypothetical protein	214.594	6.39379	0.548705	11.6525	2.22831e-31	1.0954e-28
FGRAMPH1_01G06445	taurine catabolism dioxygenase	31.2813	3.13438	0.66615	4.70521	2.53605e-06	5.1498e-05
FGRAMPH1_01G06457	unnamed protein product	30.8879	2.02311	0.512919	3.9443	8.00337e-05	0.000978485
FGRAMPH1_01G06487	allantoinase 1	3157.74	1.53053	0.402443	3.80309	0.000142901	0.00156978
FGRAMPH1_01G06551	hypothetical protein	20.2386	2.23512	0.614031	3.64007	0.000272562	0.0026932
FGRAMPH1_01G06577	hypothetical protein	13.222	2.46743	0.679818	3.62955	0.000283915	0.00277977
FGRAMPH1_01G06607	inositol oxygenase 4	20.4755	2.17343	0.608101	3.57413	0.000351391	0.00332722
FGRAMPH1_01G06623	hypothetical protein	37.2283	2.21806	0.505511	4.38776	1.14522e-05	0.000190868
FGRAMPH1_01G06713	50s ribosomal l18e	15031.2	1.03177	0.365247	2.82484	0.00473036	0.0254358
FGRAMPH1_01G06717	hypothetical protein	346.319	1.78529	0.367649	4.85596	1.19804e-06	2.69229e-05
FGRAMPH1_01G06735	hypothetical protein	13.1035	1.58658	0.62608	2.53415	0.0112721	0.0491092
FGRAMPH1_01G06755	glucose 1-dehydrogenase	176.219	1.5975	0.502891	3.17664	0.00148994	0.010426
FGRAMPH1_01G06877	mediator of replication checkpoint 1	244.173	1.2441	0.412854	3.0134	0.00258335	0.0159992
FGRAMPH1_01G06921	beta- -n-acetylglucosaminyltransferase	187.62	1.04446	0.358425	2.91404	0.00356788	0.0205736
FGRAMPH1_01G06957	hypothetical protein	21.7718	2.03083	0.78351	2.59197	0.00954287	0.0432865
FGRAMPH1_01G06963	60S ribosomal L22	29820.9	1.57279	0.390076	4.032	5.53049e-05	0.000715447
FGRAMPH1_01G07007	gata zinc finger 10	1526.2	1.40807	0.444082	3.17075	0.00152047	0.0105894
FGRAMPH1_01G07015	hypothetical protein	512.67	1.114	0.427862	2.60365	0.00922372	0.042343
FGRAMPH1_01G07029	LOW QUALITY PROTEIN: hypothetical protein	29.6545	2.34134	0.610127	3.83746	0.000124313	0.00140214
FGRAMPH1_01G07071	60S ribosomal protein L5	14599.3	1.22367	0.44956	2.72192	0.00649037	0.0324189
FGRAMPH1_01G07077	hypothetical protein	2615.53	1.69642	0.260423	6.51409	7.31336e-11	4.10872e-09
FGRAMPH1_01G07101	sorbose reductase SOU1	105.28	2.47202	0.664437	3.72046	0.000198858	0.00205506
FGRAMPH1_01G07137	carboxymuconolactone decarboxylase	3086.68	1.60885	0.572732	2.80908	0.00496829	0.0264487
FGRAMPH1_01G07245	aspartate--tRNA mitochondrial	67.0531	1.39165	0.40968	3.39693	0.000681468	0.00568195
FGRAMPH1_01G07247	signal peptide	374.082	1.06521	0.293026	3.6352	0.000277762	0.00273665
FGRAMPH1_01G07251	related to DNA-damage repair DRT111 precursor	184.725	1.29795	0.301159	4.30984	1.63373e-05	0.000256589
FGRAMPH1_01G07263	unnamed protein product	107.3	3.5214	0.434945	8.09618	5.67123e-16	6.69092e-14
FGRAMPH1_01G07331	ketol-acid reductoisomerase	26968.2	1.52891	0.526482	2.904	0.00368424	0.0210696
FGRAMPH1_01G07347	propionyl- synthetase	85.7631	2.26864	0.675138	3.36027	0.000778673	0.00632263
FGRAMPH1_01G07353	hypothetical protein	34.5819	1.59283	0.460903	3.45589	0.000548478	0.00481111
FGRAMPH1_01G07357	kinetoplast-associated KAP	305.556	1.65968	0.418855	3.96242	7.41943e-05	0.000922041
FGRAMPH1_01G07365	hypothetical protein	550.701	1.55707	0.388277	4.0102	6.06681e-05	0.000774635
FGRAMPH1_01G07367	beta- -endoglucanase	86069.3	1.35285	0.412895	3.27651	0.001051	0.00797923
FGRAMPH1_01G07371	hypothetical protein	55.1487	1.61066	0.460226	3.49971	0.000465765	0.00418834
FGRAMPH1_01G07459	rrna methyltransferase mitochondrial	103.624	1.63514	0.638978	2.559	0.0104975	0.0465409
FGRAMPH1_01G07471	60s ribosomal l44	23128.1	1.5442	0.381459	4.04813	5.16284e-05	0.000674542
FGRAMPH1_01G07513	cytochrome b5	734.839	1.55202	0.546046	2.84229	0.00447912	0.0243749
FGRAMPH1_01G07515	L-2,4-diaminobutyrate decarboxylase	778.24	1.29353	0.40703	3.17797	0.0014831	0.0103896
FGRAMPH1_01G07539	adenosine deaminase	1113.66	1.12924	0.424808	2.65823	0.00785519	0.0374598
FGRAMPH1_01G07549	dihydrodipicolinate synthetase family	416.066	2.31206	0.687469	3.36315	0.000770596	0.00627
FGRAMPH1_01G07565	ribosomal s18	1006.54	1.16811	0.412328	2.83297	0.00461172	0.024924
FGRAMPH1_01G07567	U3 small nucleolar ribonucleoprotein IMP3	355.288	1.56964	0.565308	2.77661	0.00549289	0.0285737
FGRAMPH1_01G07633	60S ribosomal L30	14223	1.10101	0.392381	2.80598	0.00501635	0.026623
FGRAMPH1_01G07681	hypothetical protein	24.6191	1.6478	0.566328	2.90962	0.00361871	0.0207755
FGRAMPH1_01G07735	cellular nucleic acid-binding	1209.27	1.25081	0.408221	3.06406	0.00218356	0.0140314
FGRAMPH1_01G07771	hypothetical protein	85.5885	1.7738	0.520282	3.40931	0.000651285	0.00550815
FGRAMPH1_01G07803	hypothetical protein	63.3255	1.05754	0.386789	2.73415	0.00625412	0.0316444
FGRAMPH1_01G07811	probable involved in intramitochondrial sorting	804.557	2.2991	0.414703	5.54397	2.95694e-08	9.96744e-07
FGRAMPH1_01G07827	chitin synthase 3	401.185	1.42359	0.380802	3.73841	0.000185185	0.0019381
FGRAMPH1_01G07849	short chain dehydrogenase reductase family	152.594	1.55432	0.3501	4.43966	9.01019e-06	0.000156327
FGRAMPH1_01G07859	Nodulation G	65.3862	1.15214	0.455076	2.53176	0.0113491	0.049347
FGRAMPH1_01G07887	hypothetical protein	149.773	1.44032	0.45431	3.17035	0.00152255	0.0105925
FGRAMPH1_01G07931	60s acidic ribosomal p1	45232.3	1.51962	0.331627	4.58231	4.59863e-06	8.70861e-05
FGRAMPH1_01G07983	hypothetical protein	33.0837	3.29423	0.7796	4.22554	2.3837e-05	0.000351535
FGRAMPH1_01G08043	fad synthetase	553.28	1.23503	0.401438	3.07652	0.00209433	0.0135819
FGRAMPH1_01G08087	transcriptional activator cmr1	54.7849	1.86804	0.51256	3.64452	0.000267887	0.00264923
FGRAMPH1_01G08233	hypothetical protein	104.275	2.05464	0.474272	4.33221	1.47621e-05	0.000236315
FGRAMPH1_01G08265	unnamed protein product	112.127	1.80579	0.357486	5.05135	4.38695e-07	1.11067e-05
FGRAMPH1_01G08319	retinol dehydrogenase 11	72.2122	2.50336	0.644858	3.88203	0.000103586	0.00121361
FGRAMPH1_01G08321	unnamed protein product	10.9817	4.31005	0.902709	4.77457	1.80087e-06	3.79405e-05
FGRAMPH1_01G08323	oligopeptide transporter 2	2230.64	1.05163	0.324844	3.23735	0.00120647	0.00884092
FGRAMPH1_01G08327	extragenic suppressor of kinetochore 1	6828.84	2.36731	0.370093	6.39651	1.5897e-10	8.37292e-09
FGRAMPH1_01G08353	related to TEA1-TY1 enhancer activator	84.8353	1.6531	0.444031	3.72293	0.000196923	0.00203798
FGRAMPH1_01G08385	hypothetical protein	48747.9	1.57095	0.314913	4.98853	6.08412e-07	1.48001e-05
FGRAMPH1_01G08387	hypothetical protein	122.615	2.27448	0.375745	6.05326	1.41945e-09	6.34342e-08
FGRAMPH1_01G08391	hypothetical protein FOIG_04633	36.0635	3.25451	0.530794	6.13141	8.71054e-10	4.04594e-08
FGRAMPH1_01G08395	hypothetical protein FOVG_18442	62.1531	1.51094	0.388313	3.89103	9.98179e-05	0.00117765
FGRAMPH1_01G08399	hypothetical protein	1325.1	3.77995	0.331694	11.3959	4.38239e-30	1.84655e-27
FGRAMPH1_01G08443	pfs domain-containing	35.4599	1.24026	0.466434	2.65903	0.0078366	0.0373862
FGRAMPH1_01G08555	hypothetical protein	65.9205	1.99473	0.434358	4.59236	4.38258e-06	8.38017e-05
FGRAMPH1_01G08557	methylenetetrahydrofolate dehydrogenase	153.235	1.2216	0.38508	3.17232	0.00151227	0.0105448
FGRAMPH1_01G08635	unnamed protein product	113.685	1.87852	0.460836	4.07632	4.57532e-05	0.00061132
FGRAMPH1_01G08719	isotrichodermin C-15 hydroxylase (cytochrome P-450 monooxygenase CYP65A1)	22.5348	5.58659	0.819211	6.81948	9.13699e-12	6.02225e-10
FGRAMPH1_01G08721	hypothetical protein	15.9525	2.02424	0.618968	3.27035	0.00107414	0.00807695
FGRAMPH1_01G08875	hypothetical protein	124.849	1.87799	0.4041	4.64733	3.36256e-06	6.60091e-05
FGRAMPH1_01G08891	hypothetical protein	76.4285	1.16521	0.439157	2.65328	0.00797132	0.0378605
FGRAMPH1_01G09093	hypothetical protein	51.2702	2.7467	0.590369	4.65251	3.27913e-06	6.46942e-05
FGRAMPH1_01G09095	unnamed protein product	190.301	4.32611	0.497291	8.69936	3.33773e-18	5.04854e-16
FGRAMPH1_01G09103	hypothetical protein	3.74007	2.56364	0.933458	2.74639	0.00602551	0.030655
FGRAMPH1_01G09175	hypothetical protein	23.9418	2.95597	0.564388	5.23748	1.62783e-07	4.57265e-06
FGRAMPH1_01G09201	transcription factor	9.31549	2.98789	0.757216	3.94589	7.95054e-05	0.000974045
FGRAMPH1_01G09251	dna polymerase sigma subunit	300.71	1.80482	0.414509	4.35411	1.33607e-05	0.000217282
FGRAMPH1_01G09263	unnamed protein product	65.7165	1.17115	0.452238	2.58968	0.0096064	0.0434738
FGRAMPH1_01G09267	hypothetical protein	6.6185	2.44436	0.901317	2.71199	0.00668807	0.0331398
FGRAMPH1_01G09335	hypothetical protein	13.0689	2.9547	0.882803	3.34695	0.00081707	0.00657109
FGRAMPH1_01G09337	aspergillopepsin-2 precursor	72.7944	3.09513	0.970571	3.18898	0.00142773	0.0100804
FGRAMPH1_01G09353	unnamed protein product	18.9673	2.05608	0.626211	3.28336	0.00102577	0.00781788
FGRAMPH1_01G09357	hypothetical protein	1021.67	1.07298	0.362262	2.96191	0.00305741	0.0181681
FGRAMPH1_01G09359	hypothetical protein	1808.64	1.08845	0.405453	2.68454	0.00726295	0.0354377
FGRAMPH1_01G09385	unnamed protein product	3223.08	1.53572	0.423237	3.62851	0.000285064	0.00278871
FGRAMPH1_01G09427	cupin 2 conserved barrel	165.837	1.38208	0.477781	2.8927	0.00381952	0.0216543
FGRAMPH1_01G09445	hypothetical protein	20.0723	5.26669	0.846261	6.22348	4.86245e-10	2.38038e-08
FGRAMPH1_01G09447	hypothetical protein	16.7174	2.89311	0.676776	4.27484	1.91273e-05	0.000292311
FGRAMPH1_01G09449	epimerase hydratase	49.1062	4.05561	0.58862	6.89004	5.5776e-12	3.80373e-10
FGRAMPH1_01G09451	solute carrier family 35 member E3	34.6164	3.92518	0.619398	6.33709	2.34146e-10	1.19587e-08
FGRAMPH1_01G09453	hypothetical protein	4210.37	1.82346	0.36945	4.93562	7.98981e-07	1.87403e-05
FGRAMPH1_01G09455	hypothetical protein	33.9912	1.28371	0.433051	2.96434	0.00303331	0.0180742
FGRAMPH1_01G09481	endoglucanase type C precursor	143.722	1.71393	0.344555	4.97434	6.54714e-07	1.57639e-05
FGRAMPH1_01G09509	Mg2+ transporter -like Zinc transport	5.80172	2.6484	0.894782	2.95983	0.00307812	0.0182766
FGRAMPH1_01G09525	hypothetical protein	24.8929	1.7488	0.585682	2.98592	0.00282731	0.0171871
FGRAMPH1_01G09539	unnamed protein product	6.23212	2.79443	0.890067	3.13958	0.00169192	0.011525
FGRAMPH1_01G09583	hypothetical protein	989.114	2.09953	0.272122	7.7154	1.20604e-14	1.22663e-12
FGRAMPH1_01G09603	unnamed protein product	6.773	2.5194	0.941145	2.67695	0.00742948	0.0359086
FGRAMPH1_01G09613	hypothetical protein	9.30312	2.49876	0.763914	3.271	0.00107167	0.00806868
FGRAMPH1_01G09615	unnamed protein product	4.38654	2.89527	0.904724	3.20017	0.00137347	0.009761
FGRAMPH1_01G09625	related to methionine synthase II (cobalamin-independent)	1909.82	1.95878	0.47706	4.10594	4.0267e-05	0.000547316
FGRAMPH1_01G09667	hypothetical protein	17.7285	2.47493	0.627641	3.94322	8.03959e-05	0.000981896
FGRAMPH1_01G09687	60s ribosomal l13	18203.2	1.13393	0.380493	2.98016	0.00288093	0.0174483
FGRAMPH1_01G09705	unnamed protein product	280.676	1.43632	0.314996	4.5598	5.12022e-06	9.57344e-05
FGRAMPH1_01G09715	sucrose utilization suc1	26.9619	1.37986	0.516325	2.67246	0.00752977	0.0362449
FGRAMPH1_01G09807	cellular morphogenesis	107.115	1.6368	0.575731	2.84301	0.00446903	0.0243536
FGRAMPH1_01G09831	hypothetical protein	19.3134	1.74875	0.595197	2.93811	0.00330222	0.0193636
FGRAMPH1_01G09843	copper fist dna	1079.11	1.36346	0.298686	4.56485	4.99858e-06	9.36082e-05
FGRAMPH1_01G09945	related to nicotinamide N-methyltransferase	278.31	1.1932	0.341687	3.4921	0.000479238	0.00428337
FGRAMPH1_01G09973	LOW QUALITY PROTEIN: hypothetical protein	29.9017	4.04286	0.783902	5.15735	2.5047e-07	6.716e-06
FGRAMPH1_01G09979	mrna (guanine-n7-)-methyltransferase	162.923	1.01212	0.379111	2.66971	0.00759157	0.0364977
FGRAMPH1_01G09983	unnamed protein product	963.032	1.53436	0.362433	4.23351	2.3007e-05	0.000341429
FGRAMPH1_01G09995	dihydroxy-2-butanone 4-phosphate synthase	4772.5	1.50824	0.559311	2.6966	0.00700508	0.0344789
FGRAMPH1_01G10015	unnamed protein product	315.799	3.653	0.346423	10.5449	5.3624e-26	1.58164e-23
FGRAMPH1_01G10021	sarcosine oxidase	805.021	1.4202	0.329186	4.31427	1.60133e-05	0.000252911
FGRAMPH1_01G10023	unnamed protein product	39.9097	3.40339	0.513698	6.62526	3.46629e-11	2.04476e-09
FGRAMPH1_01G10029	nucleoside-diphosphate-sugar epimerase	5.77891	2.78546	0.867071	3.21249	0.00131588	0.00945478
FGRAMPH1_01G10033	hypothetical protein	247.004	1.25566	0.296725	4.23173	2.31897e-05	0.000343709
FGRAMPH1_01G10043	hypothetical protein	109.83	1.27449	0.403161	3.16123	0.00157103	0.0108583
FGRAMPH1_01G10065	60S ribosomal protein L8	10985.2	1.12732	0.413752	2.72462	0.00643762	0.0322236
FGRAMPH1_01G10123	zinc cluster transcription factor	3648.75	1.79563	0.492365	3.64696	0.000265361	0.00262645
FGRAMPH1_01G10189	prion formation protein 1	1044.5	1.52061	0.570011	2.66769	0.00763747	0.0366735
FGRAMPH1_01G10217	calcium channel yvc1	101.981	1.46759	0.409665	3.58242	0.000340428	0.00324424
FGRAMPH1_01G10243	DNA-directed RNA polymerases III 12.5 kDa polypeptide	309.517	1.07311	0.413405	2.59579	0.00943727	0.0430386
FGRAMPH1_01G10249	unspecified product	1905.64	1.1938	0.260724	4.57879	4.67671e-06	8.79997e-05
FGRAMPH1_01G10263	Nascent polypeptide-associated complex subunit alpha	7587.83	1.19095	0.362351	3.28673	0.00101358	0.00775502
FGRAMPH1_01G10265	60S ribosomal protein L14-B	16685.9	1.34918	0.421618	3.20001	0.00137422	0.009761
FGRAMPH1_01G10271	hypothetical protein	247.24	1.29652	0.427195	3.03495	0.00240572	0.0150731
FGRAMPH1_01G10351	related to RIS1-similarity to RAD5	327.511	1.83858	0.414748	4.433	9.29298e-06	0.000160996
FGRAMPH1_01G10371	hypothetical protein	31.9713	3.0635	0.558578	5.48446	4.14737e-08	1.34795e-06
FGRAMPH1_01G10433	hypothetical protein FPSE_10696	84.5243	2.759	0.623143	4.42756	9.53048e-06	0.000164147
FGRAMPH1_01G10437	unnamed protein product	113.11	1.99465	0.396135	5.03528	4.77156e-07	1.19776e-05
FGRAMPH1_01G10439	nitrogen regulatory protein areA	6091.03	3.1786	0.307122	10.3496	4.20037e-25	1.1799e-22
FGRAMPH1_01G10461	glutathione-dependent formaldehyde-activating	6.56202	2.24879	0.781057	2.87917	0.00398728	0.022411
FGRAMPH1_01G10469	heat shock 70 kd cognate 1	1582.91	1.51709	0.509427	2.97804	0.00290103	0.017516
FGRAMPH1_01G10471	exosome complex component rrp40	627.512	1.08245	0.404994	2.67275	0.00752314	0.0362277
FGRAMPH1_01G10511	hypothetical protein	23.6742	2.2293	0.674985	3.30275	0.000957425	0.0074265
FGRAMPH1_01G10527	60s ribosomal l37	39719.5	1.26113	0.386206	3.26543	0.00109296	0.00818717
FGRAMPH1_01G10545	60s ribosomal protein L24	19976.5	1.4041	0.379885	3.69613	0.000218909	0.00222838
FGRAMPH1_01G10563	uvsb pi-3 kinase	302.909	1.15065	0.378974	3.03623	0.00239553	0.0150332
FGRAMPH1_01G10589	hypothetical protein	72.957	2.22674	0.397102	5.60748	2.05296e-08	7.4297e-07
FGRAMPH1_01G10591	unnamed protein product	31.0198	2.1666	0.470524	4.60467	4.13128e-06	7.95119e-05
FGRAMPH1_01G10607	camk camkl gin4 kinase	1002.01	1.08957	0.383326	2.8424	0.00447756	0.0243749
FGRAMPH1_01G10643	40S ribosomal protein S4	23803.6	1.19162	0.333988	3.56786	0.000359909	0.00338858
FGRAMPH1_01G10657	superoxide dismutase [Cu-Zn]	25592.5	1.11493	0.410751	2.71436	0.00664039	0.0329867
FGRAMPH1_01G10681	unnamed protein product	5.24174	2.31933	0.865062	2.68111	0.00733776	0.0356846
FGRAMPH1_01G10685	hypothetical protein	38.941	1.77064	0.543398	3.25846	0.00112019	0.00834872
FGRAMPH1_01G10691	hypothetical protein	486.831	3.66672	0.335079	10.9429	7.18909e-28	2.35602e-25
FGRAMPH1_01G10693	hypothetical protein	56.7504	2.61638	0.457078	5.72415	1.03953e-08	3.89347e-07
FGRAMPH1_01G10745	like subfamily c member 9	137.282	1.19917	0.391657	3.06179	0.00220015	0.0140996
FGRAMPH1_01G10749	glucan -beta-glucosidase	1115.06	1.27247	0.490275	2.59543	0.00944731	0.0430511
FGRAMPH1_01G10871	unnamed protein product	36.4646	1.53226	0.49646	3.08636	0.00202622	0.0132563
FGRAMPH1_01G10881	non-structural maintenance of chromosome element 3	61.1947	1.33817	0.464696	2.87966	0.00398101	0.0224084
FGRAMPH1_01G10883	splicing factor 3B subunit 5	147.333	1.09999	0.4153	2.64866	0.00808123	0.0382426
FGRAMPH1_01G10885	hypothetical protein	256.014	1.04985	0.410639	2.55663	0.0105692	0.0467213
FGRAMPH1_01G10887	hypothetical protein	119.658	1.06993	0.3504	3.05347	0.00226214	0.0143852
FGRAMPH1_01G10889	hypothetical protein	6.08063	2.89663	0.853446	3.39404	0.000688701	0.00573415
FGRAMPH1_01G10913	phthalate 4,5-dioxygenase oxygenase reductase subunit	518.326	1.69621	0.314621	5.39127	6.99616e-08	2.16642e-06
FGRAMPH1_01G10987	hypothetical protein	245.951	1.40495	0.489639	2.86936	0.00411297	0.0229411
FGRAMPH1_01G11009	hypothetical protein	168.939	2.55711	0.492863	5.18828	2.12243e-07	5.80441e-06
FGRAMPH1_01G11111	50S ribosomal L21e	23985.2	1.43699	0.422146	3.40401	0.000664055	0.00557928
FGRAMPH1_01G11113	40S ribosomal protein S9	27236.8	1.42783	0.347245	4.11188	3.92442e-05	0.000535409
FGRAMPH1_01G11123	pre-mRNA splicing factor cwc24	203.777	1.30709	0.402997	3.24341	0.00118108	0.0086981
FGRAMPH1_01G11131	unnamed protein product	18.4032	3.99954	0.693461	5.7675	8.04567e-09	3.06203e-07
FGRAMPH1_01G11141	unnamed protein product	826.275	5.50132	0.408418	13.4698	2.35481e-41	2.13708e-38
FGRAMPH1_01G11149	cystathionine beta	21.6539	2.18073	0.601472	3.62565	0.00028823	0.00281269
FGRAMPH1_01G11151	IMP-specific 5'-nucleotidase 1	1586.32	2.31398	0.36867	6.27657	3.46134e-10	1.73038e-08
FGRAMPH1_01G11165	hypothetical protein	229.173	1.61507	0.346709	4.65827	3.18871e-06	6.36554e-05
FGRAMPH1_01G11285	hypothetical protein	31.8915	3.36198	0.544419	6.17535	6.60171e-10	3.11548e-08
FGRAMPH1_01G11287	mfs agza xanthine uracil permease	4300.72	1.82778	0.473195	3.86263	0.000112174	0.00129241
FGRAMPH1_01G11293	replication fork protection complex subunit csm3 swi3	213.083	1.07443	0.345827	3.10683	0.00189106	0.0125694
FGRAMPH1_01G11305	pre-mRNA-splicing factor slt-11	1960.48	1.14118	0.278204	4.10193	4.0971e-05	0.000555493
FGRAMPH1_01G11333	unnamed protein product	210.611	3.33159	0.444436	7.49622	6.56841e-14	5.78314e-12
FGRAMPH1_01G11375	LOW QUALITY PROTEIN: hypothetical protein	70.2082	1.03551	0.388291	2.66684	0.00765691	0.0367071
FGRAMPH1_01G11383	hypothetical protein	71.3719	1.79486	0.571534	3.14042	0.00168703	0.0114983
FGRAMPH1_01G11389	k(+) h(+) antiporter 1	186.821	1.58214	0.427682	3.69934	0.000216161	0.0022023
FGRAMPH1_01G11391	hpp family	49.9784	1.34867	0.513291	2.6275	0.00860149	0.0402418
FGRAMPH1_01G11403	hypothetical protein	84.6213	2.22278	0.460205	4.82998	1.36544e-06	3.02242e-05
FGRAMPH1_01G11405	hypothetical protein	2587.73	1.78096	0.428952	4.15189	3.29747e-05	0.000464797
FGRAMPH1_01G11415	hypothetical protein	5874.39	1.57454	0.386952	4.06909	4.71966e-05	0.000628471
FGRAMPH1_01G11425	transcription factor	69.2536	1.31171	0.428019	3.06462	0.0021795	0.0140282
FGRAMPH1_01G11435	hypothetical protein	1920.17	1.6305	0.323306	5.0432	4.57807e-07	1.15164e-05
FGRAMPH1_01G11491	oxidoreductase	970.943	2.98218	0.763721	3.9048	9.43025e-05	0.00112724
FGRAMPH1_01G11603	unnamed protein product	169.163	1.46452	0.388393	3.77072	0.00016278	0.00174883
FGRAMPH1_01G11661	unnamed protein product	1198.76	1.66797	0.459409	3.63068	0.000282672	0.0027722
FGRAMPH1_01G11815	hypothetical protein	216.443	1.20115	0.405251	2.96398	0.00303693	0.0180867
FGRAMPH1_01G11885	hypothetical protein	15896.6	1.5839	0.619036	2.55865	0.0105079	0.0465534
FGRAMPH1_01G11893	unnamed protein product	180.578	1.21364	0.338393	3.58647	0.000335182	0.00320397
FGRAMPH1_01G11957	unnamed protein product	137.877	1.59146	0.335214	4.74758	2.05865e-06	4.27605e-05
FGRAMPH1_01G12069	hypothetical protein	27.2959	1.87378	0.695499	2.69416	0.00705668	0.0346461
FGRAMPH1_01G12179	aminoglycoside phosphotransferase	56.0628	2.10293	0.46638	4.50905	6.51183e-06	0.000118195
FGRAMPH1_01G12197	peptidoglycan binding domain containing	162.708	4.75016	0.608674	7.80412	5.99175e-15	6.54543e-13
FGRAMPH1_01G12263	trans-aconitate 2-methyltransferase	1205.02	1.41868	0.546325	2.59676	0.00941074	0.0429508
FGRAMPH1_01G12283	polygalacturonase 1 precursor	140.948	1.68254	0.38644	4.35395	1.33707e-05	0.000217282
FGRAMPH1_01G12303	hypothetical protein	122.125	1.39016	0.344328	4.03731	5.40682e-05	0.000700985
FGRAMPH1_01G12353	alcohol dehydrogenase (NADP+)	473.347	1.69868	0.574789	2.95532	0.00312348	0.0184809
FGRAMPH1_01G12371	vacuolar calcium ion transporter	303.946	1.84543	0.493464	3.73976	0.000184199	0.00193343
FGRAMPH1_01G12393	nadp-dependent leukotriene b4 12-hydroxydehydrogenase	342.106	1.64107	0.427093	3.84242	0.000121827	0.00138203
FGRAMPH1_01G12403	hypothetical protein	18.5386	2.55799	0.725065	3.52795	0.000418798	0.00385112
FGRAMPH1_01G12411	enoyl- hydratase	127.898	2.53885	0.458803	5.53364	3.13658e-08	1.05428e-06
FGRAMPH1_01G12413	nonribosomal peptide synthetase	16.6165	3.25162	0.855259	3.80192	0.00014358	0.00157577
FGRAMPH1_01G12415	transcription factor	68.3275	1.25053	0.393807	3.17549	0.00149585	0.0104488
FGRAMPH1_01G12417	glycerol kinase	481.075	2.17685	0.568415	3.82969	0.000128307	0.00143909
FGRAMPH1_01G12463	hypothetical protein	198.193	1.21234	0.399867	3.03185	0.00243058	0.0151805
FGRAMPH1_01G12471	unnamed protein product	3034.5	1.81903	0.480344	3.78694	0.000152514	0.0016584
FGRAMPH1_01G12487	primary-amine oxidase	1343.01	1.22665	0.449134	2.73114	0.00631153	0.0318356
FGRAMPH1_01G12523	hypothetical protein	859.058	2.16337	0.383176	5.64588	1.64336e-08	5.98406e-07
FGRAMPH1_01G12527	hypothetical protein	10617.9	1.72164	0.389748	4.41732	9.99311e-06	0.0001711
FGRAMPH1_01G12529	hypothetical protein	13.5681	2.12521	0.671571	3.16454	0.00155328	0.0107608
FGRAMPH1_01G12563	6-hydroxy-d-nicotine oxidase	335.76	1.76514	0.652178	2.70653	0.00679908	0.033563
FGRAMPH1_01G12573	mannitol 2-dehydrogenase	1158.71	1.33712	0.498777	2.6808	0.00734463	0.0357033
FGRAMPH1_01G12593	cell division cycle atpase	1024.99	1.49309	0.414043	3.60613	0.000310802	0.00299524
FGRAMPH1_01G12599	lipoteichoic acid synthase yvgj	300.559	1.40078	0.432461	3.2391	0.00119908	0.0087977
FGRAMPH1_01G12607	unnamed protein product	76.7766	1.10278	0.433731	2.54254	0.0110051	0.048321
FGRAMPH1_01G12611	hypothetical protein	143.583	1.45269	0.379326	3.82966	0.00012832	0.00143909
FGRAMPH1_01G12667	intradiol ring-cleavage core	163.227	1.83248	0.635829	2.88204	0.00395112	0.0222614
FGRAMPH1_01G12705	hypothetical protein	547.898	1.25944	0.34126	3.69055	0.000223772	0.0022642
FGRAMPH1_01G12725	hypothetical protein	69.507	1.39654	0.407004	3.43127	0.00060077	0.00518524
FGRAMPH1_01G12755	30 kda heat shock	11389.8	6.86159	0.697947	9.8311	8.27074e-23	1.95156e-20
FGRAMPH1_01G12797	ibr finger	54.381	1.1347	0.421948	2.68919	0.00716263	0.0350206
FGRAMPH1_01G12821	unnamed protein product	22.9078	2.40031	0.768792	3.12218	0.00179515	0.0120817
FGRAMPH1_01G12823	amino-acid permease inda1	3375.15	1.67231	0.55412	3.01796	0.00254479	0.0158268
FGRAMPH1_01G12831	fad dependent oxidoreductase	194.222	2.75916	0.78804	3.50129	0.000463015	0.00416996
FGRAMPH1_01G12909	unnamed protein product	1559.01	1.30905	0.348603	3.75514	0.000173242	0.0018397
FGRAMPH1_01G12925	alanyl-trna synthetase	393.245	2.27866	0.446671	5.10142	3.37111e-07	8.76043e-06
FGRAMPH1_01G12935	Oligopeptide transporter OPT superfamily	24.6931	3.19675	0.872325	3.66464	0.000247692	0.0024786
FGRAMPH1_01G12959	pyrethroid hydrolase	167.678	2.81522	0.723238	3.89253	9.9205e-05	0.00117394
FGRAMPH1_01G12975	family decarboxylase	575.483	3.23956	0.545666	5.9369	2.90464e-09	1.22828e-07
FGRAMPH1_01G12977	vitamin b6	2410.96	2.01477	0.501197	4.01991	5.82209e-05	0.00074988
FGRAMPH1_01G12997	transcription factor	113.686	1.20246	0.394573	3.04749	0.0023076	0.0146214
FGRAMPH1_01G13055	hypothetical protein	8.55605	2.39106	0.765356	3.12411	0.00178343	0.0120234
FGRAMPH1_01G13057	heterokaryon incompatibility partial	12.3143	1.72926	0.662016	2.61212	0.00899839	0.0415314
FGRAMPH1_01G13077	hypothetical protein	2099.3	2.89074	0.415098	6.96398	3.30788e-12	2.33691e-10
FGRAMPH1_01G13109	regulatory	3.53586	2.56432	0.92884	2.76077	0.00576648	0.0296569
FGRAMPH1_01G13197	hypothetical protein	79.3235	1.77155	0.38001	4.66183	3.13405e-06	6.28835e-05
FGRAMPH1_01G13205	hypothetical protein	5.08494	3.52914	0.933061	3.78232	0.000155372	0.00168482
FGRAMPH1_01G13247	transcription factor	327.959	1.27701	0.473591	2.69644	0.00700846	0.0344812
FGRAMPH1_01G13375	hypothetical protein	458.299	2.11226	0.651725	3.24102	0.00119101	0.00875489
FGRAMPH1_01G13377	hypothetical protein	125.226	2.13723	0.478509	4.46644	7.95313e-06	0.000140676
FGRAMPH1_01G13381	nad dependent epimerase dehydratase	25.7879	1.9657	0.678462	2.89729	0.00376406	0.0214223
FGRAMPH1_01G13397	hypothetical protein	27.7895	1.39793	0.487041	2.87026	0.00410138	0.0229002
FGRAMPH1_01G13443	hypothetical protein	22.9325	1.56987	0.50725	3.09486	0.00196906	0.0129927
FGRAMPH1_01G13447	hypothetical protein	483.556	3.9463	0.723757	5.45252	4.96605e-08	1.6008e-06
FGRAMPH1_01G13449	hypothetical protein	142.499	1.66526	0.404938	4.11238	3.91609e-05	0.000535365
FGRAMPH1_01G13455	hypothetical protein FPSE_01851	189.58	1.05462	0.41445	2.54462	0.0109398	0.0480877
FGRAMPH1_01G13485	salicylate hydroxylase	158.771	2.09948	0.645108	3.25447	0.00113604	0.0084349
FGRAMPH1_01G13529	mannan endo-1,6-alpha-mannosidase DCW1	80.6722	1.34487	0.476002	2.82534	0.00472298	0.0254089
FGRAMPH1_01G13551	c6 transcription	4.56818	2.43645	0.893437	2.72705	0.00639033	0.0320549
FGRAMPH1_01G13625	major facilitator superfamily transporter	11610.5	1.32642	0.486134	2.7285	0.00636225	0.0319821
FGRAMPH1_01G13627	hypothetical protein	189.471	3.2549	0.513028	6.34449	2.23165e-10	1.15987e-08
FGRAMPH1_01G13653	conidial development fluffy	93.1549	1.30646	0.426144	3.06577	0.00217113	0.0139866
FGRAMPH1_01G13703	transcription factor	115.478	1.68798	0.397666	4.24472	2.18867e-05	0.000328942
FGRAMPH1_01G13719	hypothetical protein	276.331	1.00148	0.354246	2.82709	0.00469736	0.0252941
FGRAMPH1_01G13729	transmembrane alpha-helix	29.1393	3.01546	0.602935	5.00131	5.69413e-07	1.39957e-05
FGRAMPH1_01G13765	hypothetical protein	53.657	1.91067	0.648949	2.94425	0.00323741	0.0190309
FGRAMPH1_01G13767	epoxide hydrolase	229.833	6.10085	0.766303	7.9614	1.70106e-15	1.96756e-13
FGRAMPH1_01G13807	hypothetical protein	5285.57	1.02453	0.356708	2.8722	0.0040763	0.0227925
FGRAMPH1_01G13851	adp-ribosylation factor	51.2902	1.48344	0.499378	2.97057	0.00297246	0.0178016
FGRAMPH1_01G13853	hypothetical protein	64.8519	1.35805	0.420483	3.22973	0.00123907	0.00903257
FGRAMPH1_01G13879	hypothetical protein FPSE_06622	59.5885	1.75422	0.51368	3.415	0.000637823	0.0054254
FGRAMPH1_01G13933	MFS quinate transporter	82.5912	3.14031	0.522191	6.01372	1.81312e-09	7.88669e-08
FGRAMPH1_01G13999	probable beta-galactosidase	108.869	1.52498	0.557939	2.73324	0.00627137	0.0317008
FGRAMPH1_01G14003	class I alpha-mannosidase 1B	55.7503	2.51012	0.488785	5.13542	2.81519e-07	7.45603e-06
FGRAMPH1_01G14059	mitochondrial carrier	89.5769	2.40974	0.441823	5.45408	4.92259e-08	1.59114e-06
FGRAMPH1_01G14123	Polyol transporter 5	444.256	2.22147	0.55268	4.01944	5.83358e-05	0.000750541
FGRAMPH1_01G14129	fungal hydrophobin	244.946	1.82707	0.424962	4.29938	1.71278e-05	0.000266228
FGRAMPH1_01G14149	hypothetical protein	79.6303	2.97236	0.500719	5.93618	2.91746e-09	1.22929e-07
FGRAMPH1_01G14173	ankyrin partial	267.15	1.05842	0.38187	2.77169	0.00557664	0.0289074
FGRAMPH1_01G14175	unnamed protein product	27.6412	2.39706	0.557828	4.29713	1.73026e-05	0.000268247
FGRAMPH1_01G14185	general amino acid permease AGP2	117.793	1.15695	0.371707	3.11254	0.00185483	0.0123774
FGRAMPH1_01G14215	kinesin motor	527.407	1.48656	0.427163	3.48007	0.000501277	0.00445001
FGRAMPH1_01G14235	transcription factor iiib	74.364	1.50204	0.550223	2.72988	0.00633581	0.0319035
FGRAMPH1_01G14243	hypothetical protein	33.1083	2.61177	0.476173	5.48491	4.13679e-08	1.34795e-06
FGRAMPH1_01G14253	NADH oxidase	442.868	1.68539	0.602465	2.79749	0.0051501	0.0272003
FGRAMPH1_01G14277	related to glu asp-tRNA amidotransferase subunit A	3030.46	1.63601	0.339184	4.82337	1.41155e-06	3.09543e-05
FGRAMPH1_01G14279	integral membrane	1121.42	1.41166	0.341771	4.13044	3.62066e-05	0.00050314
FGRAMPH1_01G14293	histone transcription regulator 3	244.83	1.3871	0.470255	2.94968	0.00318104	0.0187743
FGRAMPH1_01G14313	Ribosomal RNA-processing 1 like	50.8102	1.79841	0.640709	2.80691	0.00500196	0.0265653
FGRAMPH1_01G14363	alpha- -mannosyltransferase cmt1	13249.8	1.79596	0.504494	3.55994	0.000370946	0.0034651
FGRAMPH1_01G14387	ring finger	510.146	1.18433	0.372935	3.17571	0.00149472	0.0104471
FGRAMPH1_01G14419	unspecified product	35.2696	1.5614	0.48213	3.23854	0.00120145	0.00880963
FGRAMPH1_01G14533	ATP dependent RNA helicase	840.757	3.91658	0.436495	8.97281	2.89045e-19	4.60832e-17
FGRAMPH1_01G14535	ATP dependent RNA helicase	999.257	1.96587	0.286545	6.86061	6.85674e-12	4.57038e-10
FGRAMPH1_01G14569	hypothetical protein	18.1907	1.50189	0.543907	2.7613	0.0057571	0.0296345
FGRAMPH1_01G14573	transcription factor	4372.16	1.04196	0.317736	3.27932	0.00104058	0.00792052
FGRAMPH1_01G14577	40S ribosomal protein S16	23440.7	1.07719	0.334313	3.22208	0.00127262	0.00918872
FGRAMPH1_01G14579	60S ribosomal protein L32	22584.2	1.48442	0.385808	3.84757	0.000119293	0.00135983
FGRAMPH1_01G14607	60s ribosomal l34	11189	1.47247	0.39105	3.76542	0.000166268	0.00177845
FGRAMPH1_01G14617	Magnesium transport	84.673	1.24811	0.435564	2.86549	0.00416362	0.0231273
FGRAMPH1_01G14621	uracil phosphoribosyltransferase	2694.63	1.81561	0.401025	4.52742	5.97085e-06	0.000109385
FGRAMPH1_01G14625	hypothetical protein	49.9912	1.41224	0.461707	3.05873	0.00222276	0.0142059
FGRAMPH1_01G14645	DNA-directed RNA polymerase III subunit RPC7	376.011	1.31201	0.415319	3.15904	0.00158289	0.0109147
FGRAMPH1_01G14697	related to tetratricopeptide repeat 1 (TTC1)	251.344	1.3124	0.344652	3.8079	0.000140149	0.00154387
FGRAMPH1_01G14761	pantothenate transporter liz1	851.186	2.02519	0.762307	2.65666	0.00789197	0.0375896
FGRAMPH1_01G14783	nucleoside-diphosphate-sugar epimerase	39.1161	1.25117	0.45574	2.74535	0.00604457	0.0307255
FGRAMPH1_01G14825	3-ketoacyl-CoA thiolase	950.271	1.52372	0.493729	3.08615	0.00202765	0.0132563
FGRAMPH1_01G14851	hypothetical protein	279.157	1.24051	0.316714	3.91682	8.97233e-05	0.00108126
FGRAMPH1_01G14939	hypothetical protein	33.2979	2.06381	0.679609	3.03675	0.0023914	0.0150153
FGRAMPH1_01G14953	Signaling ykoW	618.11	1.49103	0.365891	4.07507	4.6001e-05	0.000613936
FGRAMPH1_01G14961	phenol 2-monooxygenase	44.9933	2.37642	0.681552	3.48678	0.00048887	0.00435626
FGRAMPH1_01G14969	hypothetical protein	3502.69	1.3918	0.324506	4.28898	1.79499e-05	0.000276827
FGRAMPH1_01G14971	hypothetical protein	165.966	1.66632	0.410691	4.05734	4.9634e-05	0.000652096
FGRAMPH1_01G15003	hypothetical protein	252.162	1.09074	0.420988	2.5909	0.00957241	0.0433699
FGRAMPH1_01G15019	peroxin 14 17	201.07	1.09889	0.403706	2.72201	0.00648867	0.0324189
FGRAMPH1_01G15093	hypothetical protein	407.338	1.42193	0.350749	4.05397	5.03547e-05	0.000660828
FGRAMPH1_01G15169	hypothetical protein	752.346	3.13168	0.399499	7.83901	4.54127e-15	5.05452e-13
FGRAMPH1_01G15175	ribosomal biogenesis gar2	456.051	1.40832	0.551086	2.55554	0.0106023	0.0467962
FGRAMPH1_01G15203	urease accessory protein ureG	1656.13	1.1804	0.383356	3.07912	0.00207614	0.013488
FGRAMPH1_01G15209	PTH2 family peptidyl-tRNA hydrolase	625.736	1.34185	0.311578	4.30664	1.65752e-05	0.000259356
FGRAMPH1_01G15213	unnamed protein product	5.12067	2.57381	0.887272	2.90081	0.003722	0.0212444
FGRAMPH1_01G15217	dicer 2	60.6658	1.14045	0.399949	2.85149	0.00435145	0.0239037
FGRAMPH1_01G15225	alpha- -galactosyltransferase	251.769	1.1424	0.380487	3.00246	0.00267803	0.0164414
FGRAMPH1_01G15271	hypothetical protein	647.204	1.15314	0.428132	2.69342	0.00707222	0.0346936
FGRAMPH1_01G15281	L-ascorbate peroxidase peroxisomal	36.2867	1.34004	0.501687	2.67107	0.00756089	0.0363798
FGRAMPH1_01G15285	hypothetical protein	27.2785	1.66084	0.61974	2.67989	0.00736455	0.035756
FGRAMPH1_01G15303	translation machinery-associated 64	60.761	1.39435	0.508405	2.74259	0.00609571	0.0309321
FGRAMPH1_01G15305	hypothetical protein	226.532	2.07814	0.426857	4.86848	1.12461e-06	2.55157e-05
FGRAMPH1_01G15311	hypothetical protein	21.9187	1.81304	0.63354	2.86177	0.00421289	0.0233241
FGRAMPH1_01G15329	dna replication complex gins psf3	112.909	1.2331	0.332854	3.70464	0.00021169	0.00216799
FGRAMPH1_01G15349	hypothetical protein	5.06573	2.71568	0.863034	3.14667	0.00165143	0.0113014
FGRAMPH1_01G15355	hypothetical protein	187.053	1.60767	0.390986	4.11182	3.92548e-05	0.000535409
FGRAMPH1_01G15381	DNA-directed RNA polymerase I subunit RPA43	257.61	1.578	0.615077	2.56553	0.0103019	0.0459691
FGRAMPH1_01G15385	hypothetical protein	20.0832	2.40919	0.552305	4.36207	1.28839e-05	0.000211116
FGRAMPH1_01G15455	unnamed protein product	35.6205	2.17976	0.512205	4.25563	2.08463e-05	0.000316124
FGRAMPH1_01G15485	sodium potassium-transporting ATPase subunit alpha	55.6515	2.73917	0.683915	4.00514	6.19817e-05	0.000787995
FGRAMPH1_01G15505	hypothetical protein	3.53921	3.05376	0.953995	3.20102	0.0013694	0.00973853
FGRAMPH1_01G15517	carboxypeptidase S1	580.502	1.43504	0.511149	2.80748	0.00499305	0.0265351
FGRAMPH1_01G15543	hypothetical protein	530.658	1.08372	0.402581	2.69194	0.00710381	0.0348196
FGRAMPH1_01G15549	glucosamine 6-phosphate N-acetyltransferase	182.685	3.63644	0.730751	4.97631	6.48076e-07	1.5636e-05
FGRAMPH1_01G15555	carboxypeptidase cpdS	6358.93	1.13669	0.415173	2.73787	0.00618387	0.0313518
FGRAMPH1_01G15559	hypothetical protein	667.126	3.38883	0.49807	6.80393	1.01805e-11	6.5994e-10
FGRAMPH1_01G15591	lincomycin-condensing lmbA	196.138	1.14702	0.342856	3.34549	0.000821378	0.00659675
FGRAMPH1_01G15717	hypothetical protein	146.903	2.55777	0.462837	5.52627	3.27102e-08	1.09635e-06
FGRAMPH1_01G15803	unnamed protein product	6.0927	2.28103	0.83756	2.72342	0.00646101	0.0323133
FGRAMPH1_01G15807	agglutinin isolectin 1 precursor	383.99	1.21792	0.356357	3.41769	0.000631553	0.00537595
FGRAMPH1_01G15819	heterokaryon incompatibility	92.5096	1.91785	0.484062	3.96201	7.43229e-05	0.000922041
FGRAMPH1_01G15831	Amine oxidase	12.1317	2.64056	0.858328	3.0764	0.00209519	0.0135819
FGRAMPH1_01G15921	major facilitator superfamily transporter	81.223	3.67482	0.561739	6.54185	6.07614e-11	3.49689e-09
FGRAMPH1_01G15925	hypothetical protein FPSE_08178	715.362	4.44186	0.382959	11.5988	4.18066e-31	1.97294e-28
FGRAMPH1_01G15927	unspecified product	69640.9	3.73647	0.446184	8.37428	5.55628e-17	7.28366e-15
FGRAMPH1_01G15929	FAD dependent partial	40.4711	3.53053	0.571268	6.18017	6.40326e-10	3.0462e-08
FGRAMPH1_01G15939	hypothetical protein	613.377	2.01636	0.603882	3.339	0.000840814	0.00670354
FGRAMPH1_01G15941	hypothetical protein	2666.04	1.43366	0.399545	3.58824	0.000332913	0.00318666
FGRAMPH1_01G15955	sterol 3-beta-glucosyltransferase	11.0313	2.0911	0.654239	3.19624	0.00139234	0.00986593
FGRAMPH1_01G15993	hypothetical protein	1752.32	2.06726	0.303697	6.80698	9.96665e-12	6.4965e-10
FGRAMPH1_01G16145	Heterokaryon incompatibility OR allele	15.6081	2.62617	0.637599	4.11884	3.80785e-05	0.000525877
FGRAMPH1_01G16147	hypothetical protein	20.5419	1.98747	0.547303	3.63139	0.000281903	0.00276945
FGRAMPH1_01G16203	hypothetical protein	35.2761	2.14341	0.778605	2.75288	0.00590736	0.0301971
FGRAMPH1_01G16207	hypothetical protein	100.146	2.4666	0.506118	4.87357	1.09597e-06	2.49619e-05
FGRAMPH1_01G16327	4,4 -diapophytoene desaturase	9.03688	2.70055	0.821221	3.28846	0.00100736	0.00771741
FGRAMPH1_01G16401	integral membrane	51.3599	2.10008	0.44307	4.73985	2.13879e-06	4.42691e-05
FGRAMPH1_01G16413	activator of stress 1	8.13478	4.11667	0.90431	4.55227	5.30698e-06	9.82917e-05
FGRAMPH1_01G16431	hypothetical protein	96.2057	1.89456	0.38999	4.85795	1.18604e-06	2.67552e-05
FGRAMPH1_01G16453	hypothetical protein	179.887	3.49888	0.383962	9.11255	8.04679e-20	1.41696e-17
FGRAMPH1_01G16455	unnamed protein product	7.16143	3.06348	0.841999	3.63834	0.000274398	0.00270681
FGRAMPH1_01G16471	unnamed protein product	52.0455	4.06212	0.531676	7.64022	2.16846e-14	2.13196e-12
FGRAMPH1_01G16501	hypothetical protein	9.2944	3.46948	0.82761	4.19217	2.76296e-05	0.00039899
FGRAMPH1_01G16503	hypothetical protein	280.767	2.00872	0.455186	4.41297	1.01961e-05	0.000173834
FGRAMPH1_01G16511	transcription factor	46.6527	1.72101	0.443692	3.87885	0.000104952	0.00122233
FGRAMPH1_01G16549	monoamine oxidase N	140.091	3.67241	0.669594	5.48454	4.14552e-08	1.34795e-06
FGRAMPH1_01G16569	transcription factor	1116.75	1.10124	0.351136	3.13623	0.00171135	0.0116238
FGRAMPH1_01G16571	kinesin family member 18 19	142.044	1.92549	0.409088	4.7068	2.51639e-06	5.12722e-05
FGRAMPH1_01G16585	barwin-like endoglucanase	16.1634	4.26051	0.775669	5.49269	3.95862e-08	1.30256e-06
FGRAMPH1_01G16593	high-affinity nicotinic acid transporter	5654.14	5.7919	0.435218	13.3081	2.07801e-40	1.53227e-37
FGRAMPH1_01G16595	unnamed protein product	19.873	4.58807	0.75124	6.10732	1.01316e-09	4.66925e-08
FGRAMPH1_01G16597	positive activator of transcription	789.014	5.33938	0.587189	9.09313	9.62294e-20	1.64538e-17
FGRAMPH1_01G16599	5-oxoprolinase (atp-hydrolysing)	15791	6.97777	0.476531	14.6428	1.49696e-48	1.76611e-45
FGRAMPH1_01G16611	hypothetical protein	8088.67	1.49705	0.475935	3.14549	0.00165811	0.0113233
FGRAMPH1_01G16617	endoplasmic oxidoreductin-1 precursor	7504.97	1.07955	0.336649	3.20674	0.00134248	0.00960499
FGRAMPH1_01G16621	hypothetical protein	3.39318	2.84232	0.963382	2.95036	0.00317406	0.0187425
FGRAMPH1_01G16659	u3 snornp-associated utp11	240.796	1.51583	0.572038	2.64987	0.00805232	0.0381685
FGRAMPH1_01G16765	related to Cupin domain	25.9965	1.60498	0.572536	2.80328	0.00505852	0.0268106
FGRAMPH1_01G16771	cocaine esterase	36.9526	1.7538	0.640624	2.73765	0.00618805	0.0313518
FGRAMPH1_01G16857	hypothetical protein	629.97	1.28618	0.36258	3.54729	0.000389214	0.00361286
FGRAMPH1_01G16859	hypothetical protein	2.53623	2.6211	0.966986	2.71059	0.00671637	0.0332242
FGRAMPH1_01G16867	G -coupled receptor	54.4163	1.03793	0.391857	2.64875	0.00807904	0.0382426
FGRAMPH1_01G16877	major facilitator superfamily transporter	1224.4	1.59311	0.373379	4.26673	1.98362e-05	0.000301582
FGRAMPH1_01G16889	dna-directed rna mitochondrial	339.753	1.46329	0.571126	2.56211	0.0104038	0.0462661
FGRAMPH1_01G16913	hypothetical protein	204.862	1.55596	0.485154	3.20715	0.00134057	0.00959713
FGRAMPH1_01G16993	hypothetical protein	133.822	3.09311	0.602336	5.13519	2.8186e-07	7.45603e-06
FGRAMPH1_01G16999	salicylate hydroxylase	463.057	1.94354	0.470673	4.12928	3.63904e-05	0.000504505
FGRAMPH1_01G17001	unspecified product	7602.68	1.22673	0.38876	3.15548	0.00160234	0.0110311
FGRAMPH1_01G17005	translation initiation factor 3 subunit g	5736.21	1.00386	0.322753	3.11029	0.00186905	0.0124442
FGRAMPH1_01G17069	acetyl-CoA acetyltransferase	3726.52	1.8561	0.71751	2.58686	0.00968554	0.0437481
FGRAMPH1_01G17097	hypothetical protein	169.308	7.39746	0.655038	11.2932	1.41815e-29	5.57711e-27
FGRAMPH1_01G17117	hypothetical protein	1128.57	1.51701	0.314347	4.8259	1.39375e-06	3.06782e-05
FGRAMPH1_01G17121	peroxisomal targeting signal 2 receptor	399.362	1.14657	0.404298	2.83595	0.00456901	0.024731
FGRAMPH1_01G17167	mfs multidrug transporter	609.853	1.01043	0.355079	2.84565	0.0044321	0.0242207
FGRAMPH1_01G17189	urease accessory	600.381	1.65309	0.370534	4.46136	8.14421e-06	0.000143411
FGRAMPH1_01G17195	spo12 partial	177.472	1.45517	0.456946	3.18455	0.00144978	0.0102055
FGRAMPH1_01G17219	Altered inheritance of mitochondria 32	57.0311	1.73549	0.504521	3.43988	0.000581982	0.00505241
FGRAMPH1_01G17245	high-affinity iron transporter	1244.07	1.13631	0.40393	2.81312	0.00490631	0.026133
FGRAMPH1_01G17253	hypothetical protein	89.4602	2.71205	0.512651	5.29024	1.22159e-07	3.5941e-06
FGRAMPH1_01G17267	unnamed protein product	21.6988	1.54817	0.604101	2.56277	0.0103841	0.0462306
FGRAMPH1_01G17269	hypothetical protein	709.875	1.54015	0.519214	2.9663	0.00301404	0.0179958
FGRAMPH1_01G17305	hypothetical protein	27.7046	2.14749	0.521623	4.11695	3.83926e-05	0.000526279
FGRAMPH1_01G17313	unnamed protein product	5.3133	2.62893	0.893729	2.94153	0.0032659	0.0191602
FGRAMPH1_01G17369	unnamed protein product	86.4164	2.3857	0.497992	4.79063	1.66259e-06	3.55348e-05
FGRAMPH1_01G17393	u4 tri-snrnp-associated	214.333	1.22677	0.482295	2.54362	0.0109711	0.0481895
FGRAMPH1_01G17411	transporter SEC22	644.326	1.09237	0.313378	3.48579	0.000490687	0.00436915
FGRAMPH1_01G17413	elongator complex 5	224.491	1.37059	0.398318	3.44094	0.000579703	0.00503999
FGRAMPH1_01G17419	related to FAM203 family	304.571	1.07767	0.399281	2.69902	0.00695446	0.034244
FGRAMPH1_01G17455	dna replication complex gins psf2	330.658	1.29883	0.315481	4.11699	3.83849e-05	0.000526279
FGRAMPH1_01G17537	kinetochore nuf2	273.68	1.75748	0.326963	5.37516	7.65163e-08	2.34995e-06
FGRAMPH1_01G17539	hypothetical protein	68.5606	1.02785	0.378163	2.71802	0.00656747	0.0326795
FGRAMPH1_01G17551	hypothetical protein	40.5532	1.58884	0.527764	3.01051	0.00260805	0.0161014
FGRAMPH1_01G17577	U2 small nuclear ribonucleoprotein A'	868.726	1.09018	0.280036	3.89302	9.9003e-05	0.00117391
FGRAMPH1_01G17597	kinetochore spc24	117.66	1.16987	0.383162	3.0532	0.00226411	0.0143852
FGRAMPH1_01G17623	guanine deaminase	4316.68	2.34291	0.431404	5.43089	5.60736e-08	1.77838e-06
FGRAMPH1_01G17645	hypothetical protein FOQG_04267	71.4352	1.32597	0.431204	3.07504	0.00210473	0.0136213
FGRAMPH1_01G17663	hypothetical protein	50.0623	2.85203	0.494759	5.76449	8.19046e-09	3.10711e-07
FGRAMPH1_01G17763	60S ribosomal L29	16617.4	1.23061	0.3365	3.65709	0.000255096	0.00254192
FGRAMPH1_01G17783	unnamed protein product	60.7796	1.06494	0.410395	2.5949	0.00946171	0.0430752
FGRAMPH1_01G17811	unnamed protein product	7.71337	3.14652	0.849595	3.70356	0.000212597	0.0021735
FGRAMPH1_01G17819	hypothetical protein	4.56244	2.95279	0.901601	3.27505	0.00105643	0.00800496
FGRAMPH1_01G17849	hypothetical protein	83.4963	1.01071	0.370346	2.72909	0.00635095	0.0319388
FGRAMPH1_01G17861	hypothetical protein	349.523	1.56844	0.407758	3.84649	0.000119821	0.00136453
FGRAMPH1_01G17875	hypothetical protein	38.1831	2.15425	0.541983	3.97475	7.04546e-05	0.000882402
FGRAMPH1_01G17879	translation initiation factor 4g	2587.92	1.83504	0.397894	4.6119	3.99014e-06	7.70469e-05
FGRAMPH1_01G17895	s-adenosylmethionine-dependent methyltransferase of the seven beta-strand family	556.851	1.29501	0.347214	3.72972	0.000191693	0.00199084
FGRAMPH1_01G17903	40S ribosomal protein S3	18176.3	1.15507	0.422859	2.73157	0.00630332	0.0318078
FGRAMPH1_01G17933	agmatinase 2	1020.86	1.26023	0.418174	3.01365	0.00258128	0.0159947
FGRAMPH1_01G17945	duf1941 family	118.242	1.27216	0.375846	3.38479	0.000712315	0.00590161
FGRAMPH1_01G17981	ribosome production factor 1	241.411	1.80653	0.635243	2.84385	0.00445722	0.0243174
FGRAMPH1_01G17991	aspartic-type endopeptidase opsb	750.873	3.22733	0.669777	4.81852	1.44625e-06	3.15979e-05
FGRAMPH1_01G17993	aspartic-type endopeptidase opsb	104.282	3.14363	0.735266	4.27551	1.90702e-05	0.000291816
FGRAMPH1_01G18017	heat shock protein HSP98	52842	1.20069	0.468252	2.5642	0.0103413	0.0461099
FGRAMPH1_01G18019	transcription factor	97.4876	3.03869	0.400541	7.58648	3.28722e-14	3.15306e-12
FGRAMPH1_01G18037	emopamil-binding (phenylalkylamine Ca2+ antagonist binding )	109.816	1.70312	0.365802	4.65585	3.22639e-06	6.40824e-05
FGRAMPH1_01G18051	histone partial	9965.82	1.35957	0.368227	3.6922	0.000222326	0.00225344
FGRAMPH1_01G18061	neutral cholesterol ester hydrolase 1	721.919	2.33645	0.328969	7.10235	1.22657e-12	9.3968e-11
FGRAMPH1_01G18079	hypothetical protein	26.8912	2.21446	0.495347	4.47051	7.80326e-06	0.000138649
FGRAMPH1_01G18081	hypothetical protein	159.891	1.87226	0.444464	4.21241	2.52665e-05	0.000369385
FGRAMPH1_01G18097	ADP-ribosylation factor 3	190.679	1.65328	0.330986	4.995	5.88362e-07	1.43716e-05
FGRAMPH1_01G18145	hypothetical protein	110.464	1.12372	0.361142	3.11157	0.00186096	0.0124043
FGRAMPH1_01G18189	trans-enoyl- isomerase	195.682	1.60772	0.475073	3.38415	0.000713988	0.00591132
FGRAMPH1_01G18195	4-aminobutyrate aminotransferase	1418.42	2.42516	0.720278	3.36698	0.000759953	0.00619621
FGRAMPH1_01G18305	signal peptidase	550.349	1.03245	0.324468	3.18199	0.00146267	0.0102717
FGRAMPH1_01G18315	60S acidic ribosomal protein P2	70275.5	1.66934	0.37269	4.47917	7.49331e-06	0.000134152
FGRAMPH1_01G18331	hypothetical protein	330.582	1.51047	0.525663	2.87345	0.00406016	0.0227562
FGRAMPH1_01G18349	hypothetical protein	560.042	1.82704	0.585525	3.12034	0.00180641	0.0121229
FGRAMPH1_01G18377	hypothetical protein	18.7012	1.78128	0.5524	3.22462	0.00126138	0.00914116
FGRAMPH1_01G18383	hypothetical protein	284.858	1.2746	0.416188	3.06255	0.00219459	0.0140716
FGRAMPH1_01G18395	40S ribosomal protein S17	14758.5	1.10526	0.383379	2.88294	0.00393986	0.0222192
FGRAMPH1_01G18425	hypothetical protein	104.766	1.47638	0.466871	3.16229	0.00156534	0.0108316
FGRAMPH1_01G18437	hypothetical protein	41.8033	1.61004	0.511637	3.14684	0.00165048	0.0113014
FGRAMPH1_01G18505	arginine metabolism regulation ii	46.8099	1.62116	0.545879	2.96982	0.00297972	0.017836
FGRAMPH1_01G18541	hypothetical protein	9.37483	2.10143	0.804525	2.61201	0.00900116	0.0415314
FGRAMPH1_01G18543	WD repeat protein	532.999	1.58157	0.473378	3.34103	0.00083468	0.00668084
FGRAMPH1_01G18565	negative-acting regulatory	218.41	1.04128	0.365921	2.84563	0.00443232	0.0242207
FGRAMPH1_01G18637	serine/threonine-protein kinase 24	267.386	1.01913	0.321049	3.17438	0.00150159	0.0104827
FGRAMPH1_01G18645	deoxyribonuclease tat-d	450.131	1.49926	0.573938	2.61224	0.00899506	0.0415314
FGRAMPH1_01G18647	hypothetical protein	77.692	1.44347	0.553071	2.60992	0.0090563	0.0417205
FGRAMPH1_01G18651	nacht and wd40	287.303	1.1882	0.384621	3.08928	0.00200644	0.0131776
FGRAMPH1_01G18653	hypothetical protein	30.5043	1.92374	0.486415	3.95493	7.65556e-05	0.000943786
FGRAMPH1_01G18687	integral membrane	22.6283	2.63248	0.685303	3.84133	0.000122369	0.00138684
FGRAMPH1_01G18695	probable rAsp f 9 allergen	5236.82	1.27353	0.475531	2.67811	0.00740378	0.0358138
FGRAMPH1_01G18747	hmg box	464.422	1.32269	0.394276	3.35474	0.000794405	0.00642384
FGRAMPH1_01G18763	transcription factor	169.767	1.03203	0.364596	2.83062	0.00464577	0.0250736
FGRAMPH1_01G18783	carboxypeptidase cpdS	8580.14	1.90771	0.501099	3.80704	0.000140641	0.00154783
FGRAMPH1_01G18785	amidohydrolase family	427.993	1.18605	0.324962	3.6498	0.000262442	0.00260411
FGRAMPH1_01G18795	hypothetical protein	3890.95	2.60409	0.389395	6.68753	2.26962e-11	1.40931e-09
FGRAMPH1_01G18797	integral membrane	9.41762	3.28632	0.777886	4.22468	2.39282e-05	0.00035244
FGRAMPH1_01G18803	hypothetical protein	5.25574	2.30445	0.857364	2.68784	0.00719167	0.0351335
FGRAMPH1_01G18807	hypothetical protein	362.064	4.96627	0.448218	11.08	1.56808e-28	5.60613e-26
FGRAMPH1_01G18869	pxmp2 4 family 3	432.886	1.47692	0.487948	3.0268	0.00247153	0.01542
FGRAMPH1_01G18881	sugar transporter stl1	187.507	1.63549	0.643621	2.54108	0.0110512	0.0484794
FGRAMPH1_01G18897	mannitol-1-phosphate 5-dehydrogenase	54586.6	1.26146	0.356345	3.53999	0.000400135	0.00369678
FGRAMPH1_01G18927	structure-specific endonuclease subunit SLX1	43.0144	1.37169	0.445244	3.08076	0.00206476	0.0134363
FGRAMPH1_01G18957	cercosporin resistance	90.3069	1.41938	0.393621	3.60596	0.000310999	0.00299524
FGRAMPH1_01G19005	hypothetical protein	86.0858	2.47597	0.428139	5.78309	7.3339e-09	2.80926e-07
FGRAMPH1_01G19021	transcription factor	114.89	1.11582	0.364264	3.06321	0.00218974	0.0140558
FGRAMPH1_01G19025	palmitoyltransferase pfa3	385.399	1.0519	0.40603	2.59069	0.00957838	0.0433803
FGRAMPH1_01G19033	hypothetical protein	65.7244	1.93372	0.45491	4.25078	2.13032e-05	0.000322225
FGRAMPH1_01G19059	nuclear transport factor 2 containing	100.322	1.3705	0.492539	2.78253	0.00539372	0.0282446
FGRAMPH1_01G19069	60S ribosomal L38	8048	1.67987	0.378986	4.43254	9.31278e-06	0.000161103
FGRAMPH1_01G19089	poly [ADP-ribose] polymerase	277.317	1.10653	0.370617	2.98563	0.00282992	0.0171923
FGRAMPH1_01G19097	hypothetical protein	109456	1.67623	0.51993	3.22395	0.00126434	0.00915136
FGRAMPH1_01G19137	hypothetical protein	21.786	4.33631	0.746593	5.80813	6.31758e-09	2.43578e-07
FGRAMPH1_01G19157	guanylate kinase	1196.01	1.06453	0.350234	3.03948	0.0023699	0.0149121
FGRAMPH1_01G19165	hypothetical protein	17.6405	1.95677	0.606876	3.22434	0.00126264	0.00914465
FGRAMPH1_01G19175	trna (adenine57-n1 adenine58-n1)-methyltransferase	111.821	1.60663	0.563782	2.84973	0.0043756	0.0239885
FGRAMPH1_01G19179	Small nuclear ribonucleo Sm D3	925.499	1.07934	0.306749	3.51866	0.000433739	0.00396379
FGRAMPH1_01G19197	hypothetical protein	2.56055	2.53933	0.969542	2.6191	0.0088161	0.0409982
FGRAMPH1_01G19207	ubiquitin-conjugating enzyme E2-18 kDa	814.997	1.09373	0.363058	3.01256	0.00259051	0.0160351
FGRAMPH1_01G19215	hypothetical protein	477.574	1.34592	0.31786	4.23432	2.29241e-05	0.000341429
FGRAMPH1_01G19221	IMPACT like	21.3993	1.43561	0.529986	2.70877	0.00675332	0.033379
FGRAMPH1_01G19249	hypothetical protein	488.169	1.64773	0.311233	5.29419	1.19543e-07	3.52593e-06
FGRAMPH1_01G19259	60S ribosomal L27-A	21271.1	1.20689	0.410219	2.94206	0.00326033	0.019137
FGRAMPH1_01G19273	complex 1	181.213	1.22037	0.366504	3.32976	0.000869207	0.00688103
FGRAMPH1_01G19301	40S ribosomal protein S5-B	23484.3	1.57478	0.371295	4.24131	2.22222e-05	0.000333136
FGRAMPH1_01G19303	40s ribosomal s25	41271.6	1.39316	0.319293	4.36327	1.28133e-05	0.000210546
FGRAMPH1_01G19305	hypothetical protein	5.11462	2.30217	0.848884	2.71199	0.00668802	0.0331398
FGRAMPH1_01G19317	btb poz	666.856	1.10011	0.328242	3.35154	0.000803647	0.00647638
FGRAMPH1_01G19319	replication factor C subunit 3	286.871	1.22674	0.396765	3.09186	0.00198906	0.0130881
FGRAMPH1_01G19359	hypothetical protein	1111.37	1.41799	0.482885	2.9365	0.00331936	0.0194545
FGRAMPH1_01G19367	hypothetical protein	74.3084	1.4149	0.475663	2.97459	0.00293381	0.0176607
FGRAMPH1_01G19387	transcription factor	148.222	1.26864	0.33398	3.79855	0.000145542	0.00159435
FGRAMPH1_01G19409	Isotrichodermin C-15 hydroxylase	229.563	3.1655	0.722634	4.38051	1.18404e-05	0.000196197
FGRAMPH1_01G19415	mitochondrial large ribosomal subunit l49	2367.48	1.26065	0.267856	4.70646	2.52058e-06	5.12722e-05
FGRAMPH1_01G19501	ubiquitin hydrolase	232.081	1.78012	0.301516	5.90391	3.54993e-09	1.46441e-07
FGRAMPH1_01G19503	triose phosphate 3-phosphoglycerate phosphate translocator	2107.65	2.3721	0.308078	7.69968	1.36411e-14	1.37553e-12
FGRAMPH1_01G19527	import inner membrane translocase subunit TIM22	813.654	1.17698	0.459924	2.55908	0.0104949	0.0465409
FGRAMPH1_01G19531	Phosphatidylglycerophosphatase mitochondrial	266.621	1.57447	0.338646	4.64932	3.3303e-06	6.54848e-05
FGRAMPH1_01G19545	formate dehydrogenase	10956.3	2.16389	0.721518	2.99908	0.00270797	0.0165709
FGRAMPH1_01G19567	hypothetical protein	45.4106	2.35454	0.69926	3.36719	0.000759393	0.00619594
FGRAMPH1_01G19569	hypothetical protein	37.249	1.58605	0.619292	2.56107	0.0104351	0.0463531
FGRAMPH1_01G19571	hypothetical protein	117.656	2.52958	0.583426	4.33572	1.45282e-05	0.00023352
FGRAMPH1_01G19581	unnamed protein product	24.0697	1.42905	0.565783	2.52579	0.0115439	0.0498515
FGRAMPH1_01G19605	acriflavine sensitivity control acr-2	2047.19	1.032	0.300889	3.42984	0.000603935	0.0051907
FGRAMPH1_01G19611	diatom spindle kinesin 1	120.482	1.30304	0.351028	3.71207	0.000205574	0.00211453
FGRAMPH1_01G19617	hypothetical protein	12.5487	2.21642	0.660256	3.3569	0.00078821	0.00638688
FGRAMPH1_01G19621	hypothetical protein	345.942	1.69505	0.314495	5.38976	7.05519e-08	2.17898e-06
FGRAMPH1_01G19625	unnamed protein product	742.639	1.6072	0.371982	4.32063	1.55581e-05	0.000246052
FGRAMPH1_01G19645	unnamed protein product	15.125	2.1942	0.659714	3.32599	0.000881053	0.00695295
FGRAMPH1_01G19657	hypothetical protein	130.721	1.13439	0.416793	2.72172	0.0064943	0.0324248
FGRAMPH1_01G19685	mediator-rna polymerase ii transcription subunit 21	397.485	1.60686	0.396458	4.05303	5.0558e-05	0.00066276
FGRAMPH1_01G19709	hypothetical protein	33.6575	1.27817	0.453252	2.82	0.00480234	0.0257069
FGRAMPH1_01G19727	hypothetical protein	229.391	1.33965	0.450684	2.97248	0.00295408	0.0177456
FGRAMPH1_01G19787	Norsolorinic acid reductase A	14.6406	2.56532	0.709716	3.61458	0.00030084	0.00291166
FGRAMPH1_01G19793	mitochondrial inner membrane protease subunit 2	220.119	1.309	0.314764	4.15868	3.20092e-05	0.000452811
FGRAMPH1_01G19801	mt-a70 family	68.4083	1.49275	0.44906	3.32416	0.000886858	0.00698528
FGRAMPH1_01G19819	origin recognition complex subunit 4	95.8634	1.94622	0.513454	3.79045	0.000150377	0.00163969
FGRAMPH1_01G19845	unnamed protein product	8.77497	2.71071	0.818521	3.31172	0.000927258	0.0072401
FGRAMPH1_01G19911	40s ribosomal s10-b	41726.6	1.0476	0.358003	2.92625	0.00343077	0.0199845
FGRAMPH1_01G19953	60S ribosomal protein L3	23725.9	1.15192	0.455376	2.52961	0.011419	0.0495205
FGRAMPH1_01G19963	unnamed protein product	7.11641	2.39998	0.841705	2.85132	0.00435375	0.0239037
FGRAMPH1_01G19981	solute carrier family member 46	1428.42	1.70912	0.529871	3.22553	0.00125739	0.00912904
FGRAMPH1_01G20017	eukaryotic translation initiation factor 3 subunit k	3981.76	1.59194	0.384577	4.13945	3.48147e-05	0.000487819
FGRAMPH1_01G20027	fat-free like	307.406	1.08533	0.35844	3.02793	0.00246239	0.015371
FGRAMPH1_01G20069	DNA primase small subunit	245.558	1.17569	0.390064	3.01408	0.00257758	0.0159886
FGRAMPH1_01G20081	unnamed protein product	547.082	2.74942	0.494369	5.56146	2.67524e-08	9.14856e-07
FGRAMPH1_01G20115	hypothetical protein	28.5409	1.97366	0.525013	3.75925	0.00017042	0.00181792
FGRAMPH1_01G20129	hypothetical protein	23.6668	2.49298	0.616962	4.04073	5.32846e-05	0.000692348
FGRAMPH1_01G20171	haloacid type ii	479.345	3.32484	0.462272	7.19239	6.36691e-13	5.10999e-11
FGRAMPH1_01G20189	dash complex subunit dad4	296.786	1.90269	0.309327	6.15108	7.69581e-10	3.60298e-08
FGRAMPH1_01G20229	40S ribosomal S27	56217.3	1.2186	0.326255	3.73512	0.000187625	0.00195548
FGRAMPH1_01G20239	hypothetical protein	350.525	1.20317	0.297532	4.04385	5.25816e-05	0.000684722
FGRAMPH1_01G20245	unnamed protein product	18.3184	2.17087	0.579074	3.74886	0.000177642	0.00187462
FGRAMPH1_01G20325	40S ribosomal S23	37496.1	1.59079	0.361454	4.40108	1.07713e-05	0.000181542
FGRAMPH1_01G20369	hypothetical protein	18.7647	1.90394	0.591121	3.2209	0.00127787	0.00922096
FGRAMPH1_01G20385	arginine n-methyltransferase 5	392.191	1.47743	0.370653	3.98602	6.71923e-05	0.000847118
FGRAMPH1_01G20391	hypothetical protein	9914.64	1.32727	0.424693	3.12525	0.00177654	0.0119838
FGRAMPH1_01G20407	hypothetical protein	186.824	1.60776	0.334299	4.80936	1.51416e-06	3.273e-05
FGRAMPH1_01G20413	DNA replication regulator SLD2	131.302	1.04361	0.360965	2.89115	0.0038383	0.0217399
FGRAMPH1_01G20421	hypothetical protein	355.191	6.50902	0.506291	12.8563	7.92859e-38	5.50244e-35
FGRAMPH1_01G20433	isoflavone reductase family	18.9678	1.43013	0.546153	2.61856	0.00883011	0.0410472
FGRAMPH1_01G20445	transcription factor	27.2243	1.40196	0.505625	2.77272	0.00555894	0.028841
FGRAMPH1_01G20471	hypothetical protein	1249.86	1.18465	0.367244	3.22579	0.00125624	0.00912631
FGRAMPH1_01G20489	hypothetical protein	10.4507	2.24173	0.693935	3.23046	0.0012359	0.00902856
FGRAMPH1_01G20501	histone H1 5	12727.8	1.23139	0.405956	3.03331	0.00241887	0.0151395
FGRAMPH1_01G20521	hypothetical protein	33.284	2.00922	0.581964	3.45248	0.000555465	0.00486517
FGRAMPH1_01G20543	anaphase-promoting complex subunit 10	182.352	1.43601	0.331081	4.33735	1.44211e-05	0.000232115
FGRAMPH1_01G20551	hypoxia up-regulated 1	658.463	1.1613	0.391714	2.96466	0.00303022	0.0180649
FGRAMPH1_01G20579	related to Hsp90 associated co-chaperone	14727.7	1.39546	0.357836	3.89972	9.63033e-05	0.00114651
FGRAMPH1_01G20583	hypothetical protein	14.5599	2.64347	0.700417	3.77413	0.000160566	0.00172842
FGRAMPH1_01G20589	hypothetical protein	34.1765	2.27234	0.551961	4.11686	3.84071e-05	0.000526279
FGRAMPH1_01G20619	hypothetical protein	74.0632	1.67604	0.400663	4.18317	2.87474e-05	0.000412105
FGRAMPH1_01G20671	hypothetical protein	12.647	1.61801	0.609616	2.65414	0.00795102	0.0377946
FGRAMPH1_01G20673	chromosome transmission fidelity 4	252.566	1.48686	0.423503	3.51085	0.000446675	0.00405063
FGRAMPH1_01G20715	hypothetical protein	79.7073	1.2788	0.461095	2.7734	0.00554742	0.0288193
FGRAMPH1_01G20761	hypothetical protein FPSE_09802	101.749	1.57371	0.395848	3.97556	7.02151e-05	0.000880338
FGRAMPH1_01G20853	probable ubiquitin ribosomal S27a fusion	47677.2	1.42311	0.418445	3.40095	0.000671511	0.00562277
FGRAMPH1_01G20855	Ribosomal S26e	38096.6	1.41065	0.327841	4.30286	1.6861e-05	0.00026313
FGRAMPH1_01G20859	structural maintenance-chromosome 4	483.767	1.18697	0.440684	2.69347	0.00707126	0.0346936
FGRAMPH1_01G20861	unspecified product	509.076	1.86575	0.334239	5.58209	2.37645e-08	8.34446e-07
FGRAMPH1_01G20909	arginase	1182.11	1.67805	0.567271	2.9581	0.0030954	0.0183515
FGRAMPH1_01G20917	DUF1479 domain	50.0196	2.6441	0.739195	3.577	0.000347558	0.00329826
FGRAMPH1_01G20923	hypothetical protein	2805.53	3.3546	0.688697	4.87094	1.11071e-06	2.52489e-05
FGRAMPH1_01G21013	hypothetical protein	23.5186	2.03353	0.54098	3.75897	0.000170612	0.00181832
FGRAMPH1_01G21135	hypothetical protein	214.109	1.14424	0.406619	2.81404	0.0048923	0.0260819
FGRAMPH1_01G21137	hypothetical protein	113.893	1.35266	0.424229	3.18851	0.00143007	0.0100909
FGRAMPH1_01G21161	hypothetical protein	802.818	1.4295	0.302902	4.71937	2.3658e-06	4.84579e-05
FGRAMPH1_01G21317	hypothetical protein	46.2405	4.10564	0.537272	7.64165	2.14456e-14	2.12618e-12
FGRAMPH1_01G21321	Zinc double-stranded RNA binding partial	1883.99	3.16172	0.294258	10.7447	6.27509e-27	2.00091e-24
FGRAMPH1_01G21341	hypothetical protein	19.3145	1.68965	0.545393	3.09804	0.00194805	0.012903
FGRAMPH1_01G21343	molybdopterin cofactor	30.4228	1.29802	0.509328	2.54848	0.0108192	0.047611
FGRAMPH1_01G21361	hypothetical protein	10.5492	2.60219	0.755086	3.44622	0.000568481	0.00496075
FGRAMPH1_01G21363	hypothetical protein	31.695	3.57861	0.55606	6.43566	1.2294e-10	6.65343e-09
FGRAMPH1_01G21377	hypothetical protein	663.708	2.83035	0.423543	6.68255	2.34817e-11	1.4429e-09
FGRAMPH1_01G21395	isoflavone reductase	88.4233	1.76899	0.425025	4.16209	3.15353e-05	0.000446643
FGRAMPH1_01G21459	Zinc finger ZZ-type and EF-hand domain-containing 1	35.1983	2.74107	0.521856	5.25254	1.50018e-07	4.26484e-06
FGRAMPH1_01G21461	hypothetical protein	26.3343	1.75517	0.529854	3.31256	0.000924474	0.00722314
FGRAMPH1_01G21463	hypothetical protein	67.4721	2.12191	0.597758	3.54978	0.000385554	0.00359018
FGRAMPH1_01G21487	hypothetical protein	10.5842	3.12691	0.764858	4.08823	4.3468e-05	0.000583431
FGRAMPH1_01G21549	sorbose reductase SOU1	4167.37	1.6857	0.382964	4.40173	1.0739e-05	0.000181518
FGRAMPH1_01G21551	unnamed protein product	135.363	1.25964	0.376993	3.34128	0.000833934	0.0066794
FGRAMPH1_01G21607	amino acid permease	65.8766	1.69173	0.520899	3.24771	0.00116339	0.0085893
FGRAMPH1_01G21649	unnamed protein product	2.38054	2.49798	0.969644	2.57618	0.00998985	0.0448308
FGRAMPH1_01G21651	very large low complexity	6.6073	2.93889	0.870833	3.37481	0.000738669	0.00606539
FGRAMPH1_01G21653	very large low complexity	75.5953	6.5444	0.735419	8.89888	5.6413e-19	8.75738e-17
FGRAMPH1_01G21693	hypothetical protein	3.70114	2.84774	0.964412	2.95283	0.00314877	0.0186025
FGRAMPH1_01G21779	hypothetical protein	20.8034	2.2551	0.54337	4.15021	3.32172e-05	0.000467657
FGRAMPH1_01G21785	glucoamylase precursor	251.52	1.75282	0.405409	4.32358	1.53518e-05	0.000243442
FGRAMPH1_01G21801	allantoin catabolism	3818.33	1.45233	0.44752	3.24529	0.00117333	0.00864643
FGRAMPH1_01G21833	endothelin-converting enzyme 2	100.338	2.10002	0.457324	4.59197	4.3909e-06	8.38251e-05
FGRAMPH1_01G21935	related to integral membrane PTH11	331.552	1.35112	0.524339	2.57681	0.00997155	0.0447657
FGRAMPH1_01G21983	hypothetical protein	284.302	3.21094	0.499035	6.4343	1.24048e-10	6.68272e-09
FGRAMPH1_01G22065	hypothetical protein FPSE_03282	189.357	3.29715	0.433824	7.6002	2.95673e-14	2.85931e-12
FGRAMPH1_01G22067	1-aminocyclopropane-1-carboxylate oxidase	1056.56	1.39909	0.353083	3.9625	7.4168e-05	0.000922041
FGRAMPH1_01G22079	alkylglycerol monooxygenase	11.8619	3.05324	0.835452	3.65459	0.000257589	0.00256243
FGRAMPH1_01G22085	hypothetical protein	47.4368	1.79222	0.531407	3.37259	0.00074465	0.0061052
FGRAMPH1_01G22091	hypothetical protein	72.6503	1.38897	0.473866	2.93115	0.00337712	0.0197324
FGRAMPH1_01G22113	mmf1	58.7146	2.34721	0.779868	3.00975	0.00261462	0.0161335
FGRAMPH1_01G22127	hypothetical protein	132.392	2.3288	0.439213	5.3022	1.14415e-07	3.38312e-06
FGRAMPH1_01G22129	unnamed protein product	211.774	1.77446	0.448623	3.95536	7.64199e-05	0.000943098
FGRAMPH1_01G22131	unnamed protein product	16.4476	2.54433	0.678147	3.75189	0.000175509	0.00185876
FGRAMPH1_01G22137	pyruvate decarboxylase	653.935	1.945	0.645995	3.01086	0.0026051	0.0160916
FGRAMPH1_01G22139	hypothetical protein	4966.91	1.1235	0.292974	3.83481	0.000125663	0.00141332
FGRAMPH1_01G22167	aldehyde reductase 2	461.908	1.76777	0.299139	5.90952	3.431e-09	1.42532e-07
FGRAMPH1_01G22181	glutaryl-CoA dehydrogenase	7.91164	2.50319	0.846392	2.95748	0.00310162	0.0183792
FGRAMPH1_01G22215	7 homolog	39.6252	3.32429	0.522904	6.35736	2.05247e-10	1.07623e-08
FGRAMPH1_01G22323	alpha beta hydrolase fold family	68.038	1.71609	0.659444	2.60233	0.00925918	0.0424562
FGRAMPH1_01G22343	hypothetical protein	105.205	2.20634	0.407937	5.40853	6.35443e-08	1.99387e-06
FGRAMPH1_01G22391	unnamed protein product	7.20851	2.32716	0.800857	2.90583	0.00366275	0.0209976
FGRAMPH1_01G22425	unnamed protein product	27.4824	1.40557	0.515309	2.72763	0.00637914	0.0320437
FGRAMPH1_01G22445	hypothetical protein	3451.23	2.07761	0.592494	3.50656	0.000453946	0.00410081
FGRAMPH1_01G22467	unnamed protein product	12.6283	2.53881	0.774255	3.27903	0.00104164	0.00792347
FGRAMPH1_01G22497	Acyl-coenzyme A thioesterase 13	1246.59	1.03114	0.327632	3.14725	0.00164813	0.0112985
FGRAMPH1_01G22503	hypothetical protein	228.439	2.25143	0.401415	5.60873	2.0382e-08	7.39898e-07
FGRAMPH1_01G22505	hypothetical protein	3230.62	1.06645	0.348635	3.05893	0.00222129	0.0142059
FGRAMPH1_01G22519	unnamed protein product	13.1381	2.71057	0.688704	3.93575	8.2938e-05	0.00100682
FGRAMPH1_01G22521	peptidyl-prolyl cis-trans isomerase ssp-1	2529.69	1.44524	0.487248	2.96614	0.00301562	0.0179961
FGRAMPH1_01G22577	benzoylformate decarboxylase	225.802	3.73238	0.575558	6.48481	8.88435e-11	4.89802e-09
FGRAMPH1_01G22585	hypothetical protein	150.566	2.28648	0.420562	5.43673	5.42667e-08	1.72571e-06
FGRAMPH1_01G22651	40S ribosomal protein S7	11213.5	1.15846	0.374282	3.09515	0.00196711	0.0129871
FGRAMPH1_01G22673	alcohol dehydrogenase	1690.18	1.98391	0.679433	2.91995	0.00350082	0.0202672
FGRAMPH1_01G22705	hypothetical protein	75.4145	1.37093	0.392267	3.49489	0.000474258	0.0042453
FGRAMPH1_01G22709	hypothetical protein	151.116	1.49563	0.357917	4.17871	2.9317e-05	0.000418237
FGRAMPH1_01G22743	WD repeat-containing 67	177.239	2.35721	0.459881	5.12569	2.96444e-07	7.82427e-06
FGRAMPH1_01G22863	bZIP transcription factor	14237.2	1.69795	0.405577	4.18651	2.83277e-05	0.000407077
FGRAMPH1_01G22865	hypothetical protein	109.049	2.51445	0.367226	6.84716	7.53314e-12	4.99303e-10
FGRAMPH1_01G22893	3-isopropylmalate dehydrogenase	6361.85	2.31513	0.633568	3.65412	0.000258069	0.00256503
FGRAMPH1_01G22897	mediator of rna polymerase ii transcription subunit 10	132.149	1.18918	0.355799	3.34228	0.000830925	0.00665982
FGRAMPH1_01G22901	myosin regulatory light chain 1	323.618	1.60832	0.364653	4.41055	1.03108e-05	0.000175284
FGRAMPH1_01G22961	mrna turnover 4	454.975	1.90229	0.587053	3.2404	0.0011936	0.00876844
FGRAMPH1_01G22987	hypothetical protein	27.7609	1.72293	0.662043	2.60244	0.00925638	0.0424562
FGRAMPH1_01G23033	unnamed protein product	5.33886	3.01505	0.910614	3.31101	0.000929605	0.00725362
FGRAMPH1_01G23061	hypothetical protein	31.8321	1.70198	0.461873	3.68496	0.000228738	0.00231247
FGRAMPH1_01G23063	unnamed protein product	42.1514	1.52404	0.467345	3.26107	0.00110994	0.00827753
FGRAMPH1_01G23071	unnamed protein product	88.0125	1.73976	0.420449	4.13785	3.50574e-05	0.000489477
FGRAMPH1_01G23073	pre-mRNA-splicing factor ini1	343.172	1.24806	0.328647	3.79758	0.000146117	0.00159915
FGRAMPH1_01G23077	haspin kinase	110.29	2.71574	0.456574	5.94808	2.71306e-09	1.15139e-07
FGRAMPH1_01G23085	4-aminobutyrate aminotransferase	61.636	1.98052	0.712401	2.78006	0.00543485	0.0284348
FGRAMPH1_01G23087	succinate-semialdehyde dehydrogenase	17.7044	2.29308	0.668448	3.43046	0.000602557	0.00518524
FGRAMPH1_01G23109	60S ribosomal L43	20757.7	1.68584	0.388476	4.33962	1.4273e-05	0.000230628
FGRAMPH1_01G23121	hypothetical protein	22.6269	1.77535	0.521058	3.4072	0.000656339	0.00553897
FGRAMPH1_01G23127	u3 snorna associated	231.147	1.60208	0.429653	3.72877	0.00019242	0.00199663
FGRAMPH1_01G23155	unnamed protein product	214.736	1.90043	0.512042	3.71147	0.000206062	0.00211684
FGRAMPH1_01G23165	hypothetical protein	9.87926	2.33074	0.743656	3.13416	0.00172345	0.0116925
FGRAMPH1_01G23235	hypothetical protein	22.1516	3.04309	0.605318	5.02725	4.97553e-07	1.24203e-05
FGRAMPH1_01G23251	replication fork protection complex subunit tof1 swi1	196.14	1.08931	0.4166	2.61477	0.00892875	0.0413428
FGRAMPH1_01G23261	dna-directed rna polymerase ii subunit rpb11	636.364	1.58185	0.305594	5.17631	2.26321e-07	6.1666e-06
FGRAMPH1_01G23275	like subfamily a member 2	7298.25	1.4657	0.383222	3.82467	0.00013095	0.00146302
FGRAMPH1_01G23277	tRNA (guanine-N(7)-)-methyltransferase subunit trm82	327.042	1.54892	0.372655	4.15645	3.23225e-05	0.000456696
FGRAMPH1_01G23279	60s acidic ribosomal p0	24428.4	1.22042	0.400952	3.0438	0.00233608	0.0147464
FGRAMPH1_01G23293	unnamed protein product	4.69486	2.24288	0.852212	2.63184	0.00849246	0.0398227
FGRAMPH1_01G23295	dna polymerase theta subunit	80.0803	1.44121	0.440192	3.27404	0.0010602	0.00800574
FGRAMPH1_01G23323	diphthamide biosynthesis protein 4	175.731	1.18186	0.350203	3.37477	0.000738767	0.00606539
FGRAMPH1_01G23351	hypothetical protein	15.2163	1.8251	0.639398	2.85441	0.00431168	0.0237263
FGRAMPH1_01G23425	mannan polymerase ii complex mnn10 subunit	788.998	1.27566	0.31657	4.02962	5.5866e-05	0.000721914
FGRAMPH1_01G23439	40S ribosomal S18	49960.7	1.15967	0.389638	2.97627	0.00291778	0.0175902
FGRAMPH1_01G23453	unnamed protein product	11.484	2.83827	0.70838	4.0067	6.15727e-05	0.000783641
FGRAMPH1_01G23455	molybdenum cofactor biosynthesis protein 1 A	1315.13	1.53646	0.288927	5.3178	1.0503e-07	3.12914e-06
FGRAMPH1_01G23459	unnamed protein product	47.8573	2.6706	0.568227	4.69989	2.60306e-06	5.27679e-05
FGRAMPH1_01G23485	hypothetical protein	209.103	3.19734	0.516364	6.19202	5.93969e-10	2.86026e-08
FGRAMPH1_01G23501	60S ribosomal L39	12289.9	1.72368	0.336378	5.12423	2.9875e-07	7.86754e-06
FGRAMPH1_01G23525	60S ribosomal L2	36368.5	1.4093	0.396906	3.55071	0.00038419	0.00358031
FGRAMPH1_01G23537	DNA-directed RNA polymerases I and III 16 kDa polypeptide	285.739	2.24788	0.481925	4.66437	3.09569e-06	6.22196e-05
FGRAMPH1_01G23547	hypothetical protein	3.41679	2.92131	0.960083	3.04277	0.00234412	0.0147872
FGRAMPH1_01G23575	unnamed protein product	15.4112	1.87178	0.68499	2.73256	0.00628434	0.0317392
FGRAMPH1_01G23607	serine/threonine-protein kinase 6	231.253	1.83878	0.356648	5.15573	2.52644e-07	6.75895e-06
FGRAMPH1_01G23617	related to TIP41-negatively regulates the TOR signaling pathway	349.3	1.01495	0.306265	3.31396	0.000919852	0.00720134
FGRAMPH1_01G23625	hypothetical protein	306.527	1.53536	0.373873	4.10663	4.0147e-05	0.000546314
FGRAMPH1_01G23629	unnamed protein product	2.73495	2.53772	0.969995	2.61622	0.00889083	0.0412481
FGRAMPH1_01G23653	hypothetical protein	26.0624	1.47711	0.501553	2.94506	0.0032289	0.0189973
FGRAMPH1_01G23703	mitosis protein dim1	835.821	1.25566	0.303574	4.13625	3.53026e-05	0.000492317
FGRAMPH1_01G23753	small nuclear ribonucleoprotein Sm D2	1344.65	1.24598	0.309948	4.01996	5.82078e-05	0.00074988
FGRAMPH1_01G23765	hypothetical protein	78.5958	2.42391	0.43389	5.58646	2.31742e-08	8.19788e-07
FGRAMPH1_01G23773	hypothetical protein	253.372	2.50566	0.376499	6.65516	2.83e-11	1.69484e-09
FGRAMPH1_01G23825	40S ribosomal protein S13-1	15990.1	1.20387	0.343916	3.50048	0.000464429	0.0041795
FGRAMPH1_01G23881	hypothetical protein	18.1772	1.9889	0.56867	3.49745	0.000469723	0.00421429
FGRAMPH1_01G23899	pyruvate carboxylase	10573.4	2.34081	0.50681	4.61871	3.86126e-06	7.48033e-05
FGRAMPH1_01G23941	tgs1 uanosine synthase	145.412	1.31679	0.349233	3.77052	0.000162906	0.00174883
FGRAMPH1_01G23951	hypothetical protein	9.78576	2.44121	0.715374	3.4125	0.0006437	0.00545965
FGRAMPH1_01G23971	DNA replication licensing factor mcm7	797.047	1.1877	0.369959	3.21035	0.00132575	0.00951412
FGRAMPH1_01G23975	regulator of ribosome biosynthesis	281.1	1.80088	0.575298	3.13034	0.00174602	0.0118117
FGRAMPH1_01G23989	phosphomannomutase	1533.72	1.10634	0.322575	3.4297	0.000604242	0.0051907
FGRAMPH1_01G24043	hypothetical protein	2.36456	2.52286	0.968918	2.60379	0.00921997	0.0423422
FGRAMPH1_01G24051	integral membrane family	1426	1.27547	0.269629	4.73045	2.24027e-06	4.61268e-05
FGRAMPH1_01G24075	hypothetical protein	67.7096	1.8491	0.509645	3.62822	0.000285384	0.00278953
FGRAMPH1_01G24079	unnamed protein product	22.7021	2.46242	0.626698	3.9292	8.52287e-05	0.00103142
FGRAMPH1_01G24105	hypothetical protein	97.1904	1.44526	0.513725	2.81329	0.0049038	0.0261314
FGRAMPH1_01G24111	apoptosis-inducing taf9 1 family	86.5973	1.23014	0.43712	2.8142	0.00488988	0.0260808
FGRAMPH1_01G24137	unnamed protein product	4.0711	2.71785	0.913743	2.97442	0.00293546	0.0176607
FGRAMPH1_01G24145	NADP-specific glutamate dehydrogenase	11052.7	1.66777	0.53993	3.08886	0.00200924	0.0131776
FGRAMPH1_01G24147	DNA polymerase delta catalytic subunit	451.373	1.11164	0.337951	3.28935	0.0010042	0.00770716
FGRAMPH1_01G24155	hypothetical protein	12.0693	2.29942	0.814715	2.82237	0.00476709	0.0255762
FGRAMPH1_01G24157	c6 zinc finger	220.694	1.05106	0.333118	3.15521	0.00160385	0.0110334
FGRAMPH1_01G24165	40S ribosomal S29	22130.9	1.07865	0.345827	3.11905	0.00181438	0.0121641
FGRAMPH1_01G24179	60S ribosomal protein L4-A	20303.2	1.21361	0.375911	3.22844	0.00124467	0.00905336
FGRAMPH1_01G24181	zinc finger 76 (expressed in testis)	63.9342	2.63671	0.407395	6.47213	9.66283e-11	5.27788e-09
FGRAMPH1_01G24191	unnamed protein product	136.259	1.21081	0.461297	2.62481	0.00866982	0.0404615
FGRAMPH1_01G24211	hypothetical protein	301.354	2.28527	0.443651	5.15106	2.59021e-07	6.91387e-06
FGRAMPH1_01G24257	tRNA-dihydrouridine synthase 1	456.744	1.47659	0.357064	4.13536	3.54392e-05	0.000493638
FGRAMPH1_01G24265	unnamed protein product	15.4386	1.72251	0.629015	2.73843	0.00617333	0.0313125
FGRAMPH1_01G24277	glutathione s-transferase kappa 1	297.095	1.35233	0.444178	3.04457	0.00233017	0.0147249
FGRAMPH1_01G24287	unnamed protein product	87.1368	7.08931	0.770286	9.20348	3.46555e-20	6.38852e-18
FGRAMPH1_01G24305	hypothetical protein	794.628	5.27123	0.395559	13.326	1.63329e-40	1.28464e-37
FGRAMPH1_01G24311	hypothetical protein	60.9712	2.27259	0.406988	5.58393	2.35149e-08	8.28145e-07
FGRAMPH1_01G24355	histone acetyltransferase type B catalytic subunit	294.559	1.55271	0.429558	3.61467	0.000300733	0.00291166
FGRAMPH1_01G24437	dna-directed rna polymerase ii regulator	545.319	1.11117	0.333522	3.33162	0.00086341	0.00684775
FGRAMPH1_01G24441	40S ribosomal protein S22	17767.8	1.53573	0.449111	3.41949	0.000627396	0.00534441
FGRAMPH1_01G24443	40S ribosomal protein S12	50596	1.87658	0.377922	4.96551	6.85222e-07	1.63981e-05
FGRAMPH1_01G24461	hypothetical protein	14.2632	2.51005	0.683569	3.67198	0.000240679	0.00241047
FGRAMPH1_01G24491	hypothetical protein	19.8469	1.37135	0.528062	2.59694	0.00940589	0.0429508
FGRAMPH1_01G24495	Bud site selection BUD4	900.39	1.39663	0.409311	3.41215	0.000644522	0.0054627
FGRAMPH1_01G24545	hypothetical protein	29.5776	1.50134	0.566138	2.65191	0.00800385	0.0379845
FGRAMPH1_01G24651	transcription factor	864.523	1.1259	0.284529	3.95708	7.58719e-05	0.000939283
FGRAMPH1_01G24655	WD repeat domain-containing 83	201.883	1.90635	0.436535	4.36701	1.25956e-05	0.000207257
FGRAMPH1_01G24703	hypothetical protein	30.9111	1.15125	0.450476	2.55562	0.0105999	0.0467962
FGRAMPH1_01G24711	transcription elongation factor spt4	503.038	1.1882	0.306264	3.87967	0.000104598	0.00122075
FGRAMPH1_01G24727	pre-rrna processing	149.294	1.51719	0.572593	2.64968	0.0080567	0.0381721
FGRAMPH1_01G24767	wound-responsive ked	383.702	1.35911	0.535812	2.53655	0.0111951	0.0489262
FGRAMPH1_01G24783	cmgc cdk cdk7 kinase	223.872	1.03111	0.331546	3.11001	0.00187079	0.0124487
FGRAMPH1_01G24813	hypothetical protein	9.07202	1.75263	0.678243	2.58408	0.00976397	0.0440013
FGRAMPH1_01G24831	Ribosomal RNA-processing 17	120.057	1.28438	0.508699	2.52484	0.011575	0.0499311
FGRAMPH1_01G24835	hypothetical protein	323.483	1.56942	0.43404	3.61584	0.00029937	0.00290219
FGRAMPH1_01G24893	hemoglobin and proliferation regulated protein HBR1	412.83	1.76654	0.417898	4.22721	2.36609e-05	0.000349814
FGRAMPH1_01G24903	uracil phosphoribosyltransferase	4276.31	1.32485	0.398893	3.32132	0.000895932	0.0070468
FGRAMPH1_01G24907	GTP cyclohydrolase II	4876.07	1.0813	0.416804	2.59427	0.00947928	0.0430803
FGRAMPH1_01G24931	hypothetical protein	738.871	1.28745	0.359195	3.58426	0.000338033	0.00322663
FGRAMPH1_01G24951	uric acid-xanthine permease	1750.42	2.36112	0.324965	7.26575	3.7097e-13	3.08219e-11
FGRAMPH1_01G24955	hypothetical protein	306.394	1.41469	0.339448	4.16763	3.07779e-05	0.000437491
FGRAMPH1_01G24971	amidase signature enzyme	18.9652	2.80576	0.617473	4.54393	5.52152e-06	0.000101786
FGRAMPH1_01G24973	alcohol dehydrogenase	32.5238	1.56423	0.506413	3.08885	0.00200936	0.0131776
FGRAMPH1_01G24995	hypothetical protein	2960.68	3.38351	0.476454	7.10144	1.23468e-12	9.39788e-11
FGRAMPH1_01G25031	integral membrane	19.3641	1.63822	0.596021	2.7486	0.00598503	0.0304885
FGRAMPH1_01G25049	hypothetical protein	1467.26	1.09858	0.335358	3.27584	0.00105347	0.00799279
FGRAMPH1_01G25051	related to ral2	634.895	1.2481	0.333501	3.74242	0.000182256	0.00191645
FGRAMPH1_01G25101	related to hydroxylase	57.3375	1.48156	0.381873	3.87972	0.000104577	0.00122075
FGRAMPH1_01G25127	unnamed protein product	46.9576	1.89545	0.459352	4.12637	3.68536e-05	0.000510327
FGRAMPH1_01G25137	hypothetical protein FPSE_08033	53.9582	1.69022	0.472537	3.57691	0.000347677	0.00329826
FGRAMPH1_01G25153	hypothetical protein	65.0436	2.3636	0.77137	3.06416	0.00218281	0.0140314
FGRAMPH1_01G25167	gnat family acetyltransferase	72.6697	1.57521	0.616877	2.55353	0.0106638	0.0470149
FGRAMPH1_01G25191	hypothetical protein	310.935	1.92406	0.399976	4.81045	1.50591e-06	3.26619e-05
FGRAMPH1_01G25203	unnamed protein product	25.7174	1.73147	0.528785	3.27443	0.00105876	0.00800574
FGRAMPH1_01G25207	5 3 -nucleotidase	4548.67	1.58025	0.359204	4.39931	1.08597e-05	0.000182772
FGRAMPH1_01G25233	#NAME?	50.4963	1.45514	0.531541	2.73759	0.00618904	0.0313518
FGRAMPH1_01G25251	hypothetical protein	14.4788	4.11028	0.769412	5.34211	9.18726e-08	2.77216e-06
FGRAMPH1_01G25295	early nodulin 75 partial	754.329	3.61218	0.476849	7.57511	3.58827e-14	3.38676e-12
FGRAMPH1_01G25365	laccase precursor	74.33	2.27937	0.574496	3.96759	7.26019e-05	0.000905452
FGRAMPH1_01G25367	Acid phosphatase	531.809	3.68258	0.647842	5.68438	1.31288e-08	4.85559e-07
FGRAMPH1_01G25369	vacuolar iron transport	205.672	2.15164	0.564627	3.81073	0.000138557	0.00153062
FGRAMPH1_01G25381	hypothetical protein	21.2478	2.52067	0.573711	4.39361	1.11481e-05	0.000187092
FGRAMPH1_01G25429	hypothetical protein	195.501	1.20376	0.430652	2.79521	0.00518656	0.027354
FGRAMPH1_01G25449	unnamed protein product	23.2034	1.6692	0.607147	2.74926	0.00597301	0.0304404
FGRAMPH1_01G25471	hypothetical protein	1063.9	1.23179	0.350948	3.50991	0.000448264	0.00405881
FGRAMPH1_01G25497	hypothetical protein	738.991	1.1866	0.375861	3.15703	0.00159385	0.0109838
FGRAMPH1_01G25503	hypothetical protein	16.7272	1.88382	0.584607	3.22237	0.00127134	0.00918512
FGRAMPH1_01G25569	related to ariadne-2	476.825	4.61901	0.362771	12.7326	3.89732e-37	2.29903e-34
FGRAMPH1_01G25571	hypothetical protein	297.27	2.06867	0.434565	4.76032	1.93284e-06	4.03604e-05
FGRAMPH1_01G25619	unnamed protein product	7.3989	3.51595	0.875491	4.01597	5.92013e-05	0.000759193
FGRAMPH1_01G25637	endothiapepsin precursor	30.76	2.96215	0.710551	4.16881	3.06198e-05	0.000435769
FGRAMPH1_01G25645	unnamed protein product	23.1214	1.98787	0.628161	3.16459	0.00155303	0.0107608
FGRAMPH1_01G25677	integral membrane	178.095	1.30284	0.384689	3.38675	0.000707262	0.00587212
FGRAMPH1_01G25679	aminoglycoside phosphotransferase	127.212	2.59951	0.457605	5.68068	1.3416e-08	4.9463e-07
FGRAMPH1_01G25727	hypothetical protein	8.23542	2.69141	0.826497	3.25641	0.00112831	0.00838806
FGRAMPH1_01G25777	4-coumarate-- ligase-like 7	230.508	1.38598	0.404352	3.42766	0.0006088	0.00521613
FGRAMPH1_01G25797	hypothetical protein	58.6863	1.94006	0.439293	4.41632	1.00398e-05	0.000171417
FGRAMPH1_01G25815	hypothetical protein	243.487	1.16025	0.3664	3.16664	0.00154213	0.0107024
FGRAMPH1_01G25821	RNA Polymerase II CTD phosphatase Fcp1	4587.35	1.1254	0.407356	2.7627	0.00573253	0.0295725
FGRAMPH1_01G25827	60S ribosomal protein L28	18968.7	1.73477	0.378051	4.58871	4.45991e-06	8.48677e-05
FGRAMPH1_01G25837	na(+) h(+) antiporter 2	121.846	1.40617	0.538566	2.61096	0.00902888	0.041643
FGRAMPH1_01G25849	unnamed protein product	172.359	5.00199	0.472245	10.5919	3.24769e-26	9.82467e-24
FGRAMPH1_01G25861	hypothetical protein	168.368	1.35235	0.38891	3.47728	0.000506535	0.00448656
FGRAMPH1_01G25871	#NAME?	264.673	1.06805	0.421126	2.53617	0.0112072	0.0489311
FGRAMPH1_01G25883	hypothetical protein	27.1177	1.22257	0.475724	2.56992	0.0101721	0.0454931
FGRAMPH1_01G25919	phosphate:h+ symporter	76.436	2.4704	0.597798	4.1325	3.58835e-05	0.000499237
FGRAMPH1_01G25943	sarcosine oxidase	12.7378	2.9623	0.723355	4.09522	4.21767e-05	0.000568038
FGRAMPH1_01G25953	CDP-alcohol phosphatidyltransferase class-I family	5621.04	1.50898	0.357449	4.22154	2.42638e-05	0.000356938
FGRAMPH1_01G25955	aldo keto reductase	4577.88	2.12123	0.440422	4.81637	1.46196e-06	3.18536e-05
FGRAMPH1_01G25995	hypothetical protein	54128.3	1.35356	0.499309	2.71088	0.00671054	0.0332093
FGRAMPH1_01G26005	hypothetical protein	54.0751	2.10542	0.462196	4.55525	5.23222e-06	9.70594e-05
FGRAMPH1_01G26051	hypothetical protein	75.3534	2.57303	0.49063	5.24433	1.5685e-07	4.44836e-06
FGRAMPH1_01G26053	hmg box-containing	288.636	1.10835	0.379013	2.92431	0.00345219	0.020046
FGRAMPH1_01G26065	aconitate hydratase	10474.8	1.24086	0.395321	3.13886	0.00169604	0.0115464
FGRAMPH1_01G26109	histone H2A	31086.9	1.06411	0.363889	2.92428	0.00345258	0.020046
FGRAMPH1_01G26149	armadillo-type fold containing	179.878	1.56198	0.470823	3.31756	0.000908081	0.00711863
FGRAMPH1_01G26157	hypothetical protein	1190.49	5.09702	0.399469	12.7595	2.7602e-37	1.79261e-34
FGRAMPH1_01G26197	transcription factor	100.611	1.58498	0.418925	3.78345	0.000154669	0.00167873
FGRAMPH1_01G26199	Glycoside hydrolase family 43	21.9802	1.41751	0.534062	2.65421	0.00794937	0.0377946
FGRAMPH1_01G26239	hsp70 hsp90 co-chaperone cns1	212.434	1.22384	0.370242	3.3055	0.000948078	0.00737751
FGRAMPH1_01G26245	tor signaling pathway regulator	300.883	1.39204	0.322744	4.31313	1.60959e-05	0.000253875
FGRAMPH1_01G26265	Chromatin modification-related EAF7	207.928	1.23672	0.342386	3.61207	0.000303768	0.00293518
FGRAMPH1_01G26301	hypothetical protein	36.5645	2.27908	0.535888	4.2529	2.11021e-05	0.000319593
FGRAMPH1_01G26321	transcription factor	619.108	1.05391	0.327039	3.22258	0.00127041	0.00918399
FGRAMPH1_01G26323	hypothetical protein	9.13027	3.88696	0.844424	4.60309	4.16264e-06	7.99851e-05
FGRAMPH1_01G26365	hypothetical protein	213.727	5.8937	0.572437	10.2958	7.36039e-25	1.97359e-22
FGRAMPH1_01G26375	extracellular serine-rich	59.4563	3.227	0.63049	5.11824	3.08402e-07	8.06769e-06
FGRAMPH1_01G26377	hypothetical protein	5.89036	2.31867	0.805339	2.87912	0.00398786	0.022411
FGRAMPH1_01G26397	hypothetical protein	44.0152	3.04681	0.505333	6.02931	1.64664e-09	7.22196e-08
FGRAMPH1_01G26401	Quinidine resistance 1	263.456	2.98799	0.725728	4.11723	3.8346e-05	0.000526279
FGRAMPH1_01G26417	hypothetical protein	238.88	1.53034	0.392158	3.90236	9.52602e-05	0.00113638
FGRAMPH1_01G26463	unnamed protein product	140.42	7.36885	0.705741	10.4413	1.60606e-25	4.62153e-23
FGRAMPH1_01G26557	mediator of rna polymerase ii transcription subunit 4	224.9	1.38796	0.320985	4.32407	1.53175e-05	0.000243224
FGRAMPH1_01G26571	acyl- dehydrogenase	1263.2	2.51485	0.75486	3.33154	0.000863659	0.00684775
FGRAMPH1_01G26627	solute carrier family member 46	250.922	1.84444	0.526523	3.50305	0.000459956	0.00414557
FGRAMPH1_01G26645	unnamed protein product	1407.95	1.17797	0.392362	3.00226	0.00267984	0.0164414
FGRAMPH1_01G26727	3-isopropylmalate dehydratase	6433.98	3.06058	0.731917	4.18159	2.89474e-05	0.000413835
FGRAMPH1_01G26779	monocarboxylate transporter 4	1718.77	1.04107	0.398862	2.61011	0.00905133	0.0417139
FGRAMPH1_01G26831	nuclear pore nup57	369.591	1.54428	0.465037	3.32076	0.000897733	0.00705626
FGRAMPH1_01G26893	dash subunit duo1	153.546	1.8267	0.416547	4.38534	1.15804e-05	0.000192702
FGRAMPH1_01G26995	endonuclease exonuclease phosphatase family	1494.15	1.57724	0.498681	3.16281	0.00156253	0.0108185
FGRAMPH1_01G27003	glucose-regulated protein	10277.2	1.40163	0.412806	3.39539	0.000685315	0.00570999
FGRAMPH1_01G27035	hypothetical protein	19.187	2.25156	0.595715	3.7796	0.000157084	0.00170181
FGRAMPH1_01G27067	uroporphyrin-iii c-methyltransferase precorrin-2 dehydrogenase sirohydrochlorin ferrochelatase	4305.98	1.80331	0.496591	3.63137	0.000281921	0.00276945
FGRAMPH1_01G27105	hypothetical protein	40.9981	1.42101	0.44977	3.15941	0.00158089	0.0109072
FGRAMPH1_01G27121	hypothetical protein	6.27294	2.07958	0.802469	2.59148	0.00955637	0.0433139
FGRAMPH1_01G27133	unnamed protein product	841.438	1.04409	0.337478	3.09381	0.00197603	0.0130242
FGRAMPH1_01G27169	G2-specific protein kinase nim-1	254.487	1.48503	0.347532	4.27308	1.92792e-05	0.000294252
FGRAMPH1_01G27215	translin-associated x	446.564	1.2913	0.329233	3.92215	8.77633e-05	0.00105981
FGRAMPH1_01G27241	glyoxylate pathway regulator gpr1	12614.9	1.08266	0.373326	2.90004	0.00373119	0.021285
FGRAMPH1_01G27263	exosome complex exonuclease RRP41	266.634	1.33369	0.409419	3.25752	0.00112388	0.00837095
FGRAMPH1_01G27289	integral membrane	11.9697	2.52438	0.725127	3.48129	0.000499011	0.00443497
FGRAMPH1_01G27291	pisatin demethylase cytochrome p450 monooxygenase	1034.19	1.75611	0.347213	5.05773	4.24274e-07	1.07647e-05
FGRAMPH1_01G27293	heterokaryon incompatibility het-6	101.702	1.49024	0.502923	2.96316	0.00304497	0.0181163
FGRAMPH1_01G27295	heterokaryon incompatibility het-6	96.7418	1.25292	0.398132	3.147	0.00164952	0.0113014
FGRAMPH1_01G27331	transcription initiation factor TFIID subunit 1	1235.93	1.8502	0.297118	6.22716	4.74961e-10	2.33483e-08
FGRAMPH1_01G27385	unnamed protein product	8.42482	2.41179	0.826879	2.91674	0.00353705	0.0204259
FGRAMPH1_01G27405	phenylalanine ammonia-lyase	248.797	3.21087	0.477449	6.72504	1.75539e-11	1.1016e-09
FGRAMPH1_01G27419	clavaminate synthase	1032.59	1.61568	0.534249	3.02422	0.00249279	0.0155444
FGRAMPH1_01G27423	siderophore biosynthesis	4.35186	2.7618	0.923216	2.9915	0.00277608	0.0169258
FGRAMPH1_01G27425	gnat family n-acetyltransferase	198.556	1.02488	0.382666	2.67825	0.00740071	0.0358136
FGRAMPH1_01G27429	endosomal peripheral membrane	244.374	1.1727	0.40445	2.89949	0.00373769	0.021303
FGRAMPH1_01G27457	ice nucleation	1981.44	1.42675	0.441798	3.22941	0.00124048	0.00903257
FGRAMPH1_01G27469	sexual differentiation process isp4	476.361	1.45396	0.492085	2.9547	0.00312978	0.0184996
FGRAMPH1_01G27493	hypothetical protein	440.627	1.55079	0.367916	4.21507	2.49702e-05	0.000366416
FGRAMPH1_01G27495	complex i intermediate-associated 30	1048.7	1.00808	0.286393	3.51992	0.000431678	0.00395107
FGRAMPH1_01G27525	peroxisomal membrane per10	650.573	1.25865	0.414177	3.03892	0.00237428	0.0149237
FGRAMPH1_01G27527	kinetochore ndc80	99.1395	1.50171	0.371018	4.04753	5.17618e-05	0.000675537
FGRAMPH1_01G27539	mandelate racemase	737.338	1.35768	0.522638	2.59775	0.00938367	0.0428937
FGRAMPH1_01G27559	unnamed protein product	33.375	1.468	0.454508	3.22986	0.0012385	0.00903257
FGRAMPH1_01G27585	e3 ubiquitin- ligase trip12	6943.68	2.22415	0.295269	7.5326	4.97379e-14	4.47433e-12
FGRAMPH1_01G27597	ser thr phosphatase	451.513	1.50015	0.383176	3.91504	9.03908e-05	0.00108819
FGRAMPH1_01G27667	unnamed protein product	48.5183	1.46414	0.444462	3.29418	0.000987099	0.0076017
FGRAMPH1_01G27675	hypothetical protein	20.4296	1.66892	0.605028	2.75841	0.00580836	0.0298203
FGRAMPH1_01G27685	myosin-crossreactive antigen	7885.5	1.8313	0.405395	4.51732	6.26266e-06	0.000114199
FGRAMPH1_01G27695	ent-kaurene oxidase	332.114	1.24725	0.297843	4.18763	2.81882e-05	0.000405567
FGRAMPH1_01G27773	mannosylphosphorylation mnn4	80.4311	1.14003	0.411097	2.77315	0.00555167	0.0288253
FGRAMPH1_01G27777	adenylate kinase	2030.24	1.63447	0.301723	5.41714	6.05611e-08	1.90533e-06
FGRAMPH1_01G27823	fad dependent oxidoreductase superfamily	1021.82	1.70191	0.627744	2.71115	0.00670509	0.0331962
FGRAMPH1_01G27881	unnamed protein product	39.7491	2.14204	0.71038	3.01534	0.00256692	0.0159476
FGRAMPH1_01G27931	hypothetical protein	18.9375	3.04992	0.759804	4.01409	5.96746e-05	0.000763602
FGRAMPH1_01G27933	unnamed protein product	76.3267	6.9599	0.772371	9.01109	2.04011e-19	3.39003e-17
FGRAMPH1_01G27955	3-oxoacyl-[acyl-carrier- ] reductase	9.95978	2.89669	0.816187	3.54905	0.000386626	0.00359733
FGRAMPH1_01G27957	hypothetical protein	204.119	2.93037	0.589481	4.9711	6.65724e-07	1.59639e-05
FGRAMPH1_01G27979	hypothetical protein	9.47417	2.24599	0.859535	2.61303	0.00897427	0.0414884
FGRAMPH1_01G28001	HTH-type DNA-binding domain-containing acetyltransferase ybfA	56.3563	4.38687	0.612922	7.15731	8.22759e-13	6.38612e-11
FGRAMPH1_01G28031	monooxygenase family	179.594	2.22736	0.486504	4.57829	4.68783e-06	8.80685e-05
FGRAMPH1_01G28033	gap1-general amino acid permease	2619.21	2.22554	0.446428	4.98522	6.18928e-07	1.50249e-05
FGRAMPH1_01G28043	acetyltransferase	357.367	1.59177	0.561422	2.83524	0.00457917	0.0247708
FGRAMPH1_01G28061	homoserine o-acetyltransferase	1284.68	1.39185	0.517646	2.68881	0.00717079	0.035046
FGRAMPH1_01G28063	indoleamine 2,3-dioxygenase	468.895	2.68271	0.688665	3.89552	9.79869e-05	0.0011642
FGRAMPH1_01G28067	hypothetical protein	12.6715	1.8939	0.661957	2.86106	0.00422231	0.0233543
FGRAMPH1_01G28071	H ACA ribonucleo complex subunit 3	1119.4	1.49414	0.519077	2.87846	0.00399619	0.0224403
FGRAMPH1_01G28075	adenosylmethionine decarboxylase	2343.53	1.0568	0.407683	2.59221	0.00953621	0.0432865
FGRAMPH1_01G28111	increased recombination centers 6	386.596	1.15628	0.346993	3.33228	0.000861375	0.00683883
FGRAMPH1_01G28129	transcription initiation factor tfiid subunit 6	222.478	1.16631	0.335639	3.47491	0.000511025	0.00450941
FGRAMPH1_01G28205	unnamed protein product	93.2287	5.17153	0.526564	9.82128	9.11749e-23	2.10918e-20
FGRAMPH1_01G28225	hypothetical protein	158.542	1.27226	0.474997	2.67846	0.00739621	0.0358065
FGRAMPH1_01G28239	integral membrane	31.0972	1.75572	0.550915	3.18692	0.00143795	0.0101344

## Sheet: 2-FOLDDW(1297)
Supplementary Data 1. Differentially expressed genes in FgDBR1 deletion mutant.
(b) Down-regulated genes in FgDBR1 deletion mutant.
Gene ID	Product Description	Base mean	log2(FC)	StdErr	Wald-Stats	P-value	P-adj
FGRAMPH1_01G00009	cytochrome P450 55A1	56.702	-2.12851	0.588185	-3.61878	0.000295999	0.0028748
FGRAMPH1_01G00031	alpha beta hydrolase fold family	7.48343	-2.43093	0.839676	-2.89508	0.00379064	0.0215217
FGRAMPH1_01G00105	probable metalloprotease MEP1	35.109	-2.64423	0.672463	-3.93217	8.41839e-05	0.00102076
FGRAMPH1_01G00183	3-hydroxybenzoate 6-hydroxylase 1	56.4527	-1.95037	0.684137	-2.85085	0.00436029	0.0239157
FGRAMPH1_01G00211	unnamed protein product	20.2176	-1.98924	0.661617	-3.00663	0.00264164	0.0162518
FGRAMPH1_01G00271	general amidase	4.75639	-2.22761	0.845479	-2.63474	0.00842027	0.0395314
FGRAMPH1_01G00373	neutral amino acid permease	4975.41	-2.45511	0.393001	-6.24709	4.1817e-10	2.07293e-08
FGRAMPH1_01G00443	related to family oxidoreductase	113.023	-7.31037	0.765233	-9.55313	1.25836e-21	2.65109e-19
FGRAMPH1_01G00445	unnamed protein product	135.751	-3.85508	0.607895	-6.34169	2.2726e-10	1.17597e-08
FGRAMPH1_01G00525	platelet-activating factor acetylhydrolase	824.137	-1.62529	0.440132	-3.69274	0.000221848	0.00225246
FGRAMPH1_01G00529	unnamed protein product	473.141	-2.25192	0.466946	-4.82266	1.41655e-06	3.10065e-05
FGRAMPH1_01G00537	hypothetical protein	45.8136	-2.2611	0.692254	-3.26629	0.00108966	0.00816764
FGRAMPH1_01G00541	related to integral membrane PTH11	503.448	-1.07693	0.370696	-2.90515	0.00367079	0.0210029
FGRAMPH1_01G00543	interferon-regulated resistance GTP-binding	93.6131	-1.29053	0.501741	-2.57211	0.0101081	0.0452569
FGRAMPH1_01G00553	beta transducin het-e2c*40	5.2939	-3.39158	0.94225	-3.59945	0.000318892	0.00306625
FGRAMPH1_01G00589	creatine transporter	5.36367	-2.88748	0.920345	-3.13739	0.00170457	0.0115844
FGRAMPH1_01G00601	pyrimidine 5 -nucleotidase	119.229	-1.16914	0.366146	-3.1931	0.00140755	0.0099558
FGRAMPH1_01G00603	drug proton antiporter yhk8	204.465	-1.48113	0.401072	-3.69294	0.000221676	0.00225246
FGRAMPH1_01G00605	hypothetical protein FPSE_06972	129.995	-1.38262	0.364691	-3.79122	0.00014991	0.00163611
FGRAMPH1_01G00663	hypothetical protein	3.33793	-2.96636	0.956038	-3.10277	0.0019172	0.0127289
FGRAMPH1_01G00699	hypothetical protein	267.232	-3.17079	0.729388	-4.3472	1.37889e-05	0.000223158
FGRAMPH1_01G00759	unnamed protein product	1092.59	-1.57031	0.503117	-3.12117	0.00180135	0.0121165
FGRAMPH1_01G00807	lariat debranching enzyme	221.951	-8.2975	0.721215	-11.5049	1.24638e-30	5.44623e-28
FGRAMPH1_01G00881	peptidyl-trna hydrolase	154.1	-1.14781	0.371058	-3.09335	0.00197909	0.013037
FGRAMPH1_01G00901	unnamed protein product	248.082	-1.57775	0.401898	-3.92575	8.64603e-05	0.00104514
FGRAMPH1_01G00903	hypothetical protein	563.842	-1.31605	0.425582	-3.09235	0.00198582	0.013074
FGRAMPH1_01G00917	hypothetical protein	137.829	-1.4746	0.533919	-2.76185	0.00574745	0.0296237
FGRAMPH1_01G00921	collagen alpha-5 chain	383.02	-2.06881	0.3332	-6.20892	5.3349e-10	2.57955e-08
FGRAMPH1_01G00981	metal ion transporter	4835.99	-1.68677	0.403048	-4.18503	2.85127e-05	0.000409237
FGRAMPH1_01G01003	unnamed protein product	2253.72	-1.32469	0.362275	-3.65658	0.000255601	0.00254479
FGRAMPH1_01G01011	hypothetical protein FPSE_00048	977.152	-1.60716	0.490836	-3.27433	0.00105912	0.00800574
FGRAMPH1_01G01035	unnamed protein product	806.216	-1.24307	0.353905	-3.51243	0.000444023	0.00402968
FGRAMPH1_01G01051	hypothetical protein FPSE_00066	53.8482	-1.69603	0.386539	-4.38773	1.1454e-05	0.000190868
FGRAMPH1_01G01055	transporter hol1	1438.35	-1.53587	0.385325	-3.98591	6.72228e-05	0.000847118
FGRAMPH1_01G01107	hypothetical protein	1445.93	-1.00237	0.350452	-2.86023	0.0042333	0.0233822
FGRAMPH1_01G01127	hypothetical protein	30272.1	-1.29541	0.499253	-2.5947	0.00946733	0.0430752
FGRAMPH1_01G01165	hypothetical protein	6548.55	-1.94828	0.353793	-5.50685	3.65314e-08	1.21067e-06
FGRAMPH1_01G01235	integral membrane	378.425	-1.36172	0.433971	-3.13781	0.00170215	0.0115746
FGRAMPH1_01G01273	sphingolipid long chain base-responsive lsp1	577.015	-2.26306	0.668538	-3.38508	0.000711567	0.00589955
FGRAMPH1_01G01275	hypothetical protein	615.786	-2.66896	0.401034	-6.65519	2.82928e-11	1.69484e-09
FGRAMPH1_01G01319	hypothetical protein	13.1665	-1.94544	0.703534	-2.76524	0.00568815	0.029395
FGRAMPH1_01G01359	hypothetical protein	4.44495	-2.68789	0.927421	-2.89824	0.00375262	0.0213778
FGRAMPH1_01G01375	siderophore iron transporter mirB	1636.33	-3.2023	0.473271	-6.76632	1.32102e-11	8.37921e-10
FGRAMPH1_01G01447	Pathogenesis-related 1A	49.3621	-1.09335	0.427058	-2.56019	0.0104616	0.0464183
FGRAMPH1_01G01465	molybdenum cofactor sulfurase	667.633	-1.69103	0.380275	-4.44687	8.71306e-06	0.000152517
FGRAMPH1_01G01497	phosphatase methylesterase 1	689.777	-1.48059	0.381472	-3.88126	0.000103918	0.00121629
FGRAMPH1_01G01513	p-type atpase	2115.84	-1.1489	0.413339	-2.77956	0.00544322	0.0284407
FGRAMPH1_01G01539	hypothetical protein	39.2061	-1.59246	0.559364	-2.84691	0.00441451	0.0241458
FGRAMPH1_01G01695	unnamed protein product	106.414	-1.25617	0.363817	-3.45276	0.000554892	0.00486376
FGRAMPH1_01G01697	skin secretory xP2-like	11.1037	-1.79949	0.703512	-2.55787	0.0105316	0.0466236
FGRAMPH1_01G01711	hypothetical protein	29.4431	-1.84547	0.586038	-3.14906	0.00163798	0.011242
FGRAMPH1_01G01797	cutinase palindrome-binding protein	1793.72	-1.5274	0.265755	-5.7474	9.06276e-09	3.427e-07
FGRAMPH1_01G01869	hypothetical protein	3068.82	-3.45358	0.436778	-7.90693	2.63811e-15	2.99273e-13
FGRAMPH1_01G01871	nadph oxidase	448.774	-2.2528	0.457574	-4.92336	8.50726e-07	1.97188e-05
FGRAMPH1_01G01905	arginyl-trna synthetase	12.9551	-2.26433	0.794803	-2.84892	0.00438679	0.0240273
FGRAMPH1_01G01943	hypothetical protein	9.38305	-1.85144	0.698772	-2.64956	0.00805956	0.0381721
FGRAMPH1_01G01945	ctr copper transporter family	6955.6	-5.577	0.645953	-8.63375	5.93714e-18	8.7558e-16
FGRAMPH1_01G01991	expression library immunization antigen 1	5303.19	-3.76498	0.495315	-7.60118	2.93438e-14	2.85931e-12
FGRAMPH1_01G01995	forkhead box o4	104.268	-1.50037	0.437541	-3.4291	0.000605596	0.00519298
FGRAMPH1_01G01997	hypothetical protein	194.874	-1.59078	0.391785	-4.06034	4.90008e-05	0.000645214
FGRAMPH1_01G02003	structure-specific endonuclease subunit slx4	126.543	-1.62502	0.491917	-3.30344	0.000955057	0.00741788
FGRAMPH1_01G02007	hypothetical protein	427.103	-1.41868	0.559598	-2.53519	0.0112388	0.0490186
FGRAMPH1_01G02019	alkaline proteinase precursor	100.569	-2.39329	0.46131	-5.18802	2.12537e-07	5.80441e-06
FGRAMPH1_01G02073	7alpha-cephem-methoxylase P8 chain	60.7401	-1.64651	0.503661	-3.26909	0.00107895	0.00810277
FGRAMPH1_01G02085	SEY1 protein	4669.29	-1.18312	0.370588	-3.19255	0.00141021	0.00996861
FGRAMPH1_01G02133	serine/threonine-protein phosphatase PP-Z	1977.46	-1.14198	0.321991	-3.54662	0.000390207	0.00361923
FGRAMPH1_01G02151	hypothetical protein	69.216	-1.95665	0.426685	-4.5857	4.52457e-06	8.59596e-05
FGRAMPH1_01G02163	galactinol--sucrose galactosyltransferase 6	960.303	-1.74963	0.366955	-4.76797	1.86092e-06	3.90661e-05
FGRAMPH1_01G02191	hypothetical protein	17.6591	-1.70305	0.605159	-2.81422	0.0048896	0.0260808
FGRAMPH1_01G02195	hypothetical protein	5726.15	-1.92258	0.552631	-3.47896	0.000503357	0.00446176
FGRAMPH1_01G02211	hypothetical protein	26.0609	-1.57457	0.521309	-3.02041	0.00252433	0.0157327
FGRAMPH1_01G02265	Sphingolipid long chain base-responsive PIL1	10887.3	-1.39948	0.470886	-2.97202	0.0029585	0.017758
FGRAMPH1_01G02269	DNA-repair protein rad13	300.037	-1.05356	0.337788	-3.11901	0.00181462	0.0121641
FGRAMPH1_01G02313	hypothetical protein FPSE_12052	158.597	-1.63566	0.48026	-3.40578	0.000659755	0.00555192
FGRAMPH1_01G02323	hypothetical protein	67.7037	-2.20836	0.476349	-4.63601	3.55202e-06	6.92673e-05
FGRAMPH1_01G02325	hypothetical protein	296.291	-1.00854	0.326803	-3.08609	0.0020281	0.0132563
FGRAMPH1_01G02327	unnamed protein product	171.573	-1.85265	0.351408	-5.27206	1.34897e-07	3.91036e-06
FGRAMPH1_01G02351	udp-glucuronosyltransferase 2c1	350.185	-2.47159	0.443453	-5.57352	2.49643e-08	8.68816e-07
FGRAMPH1_01G02401	mrna 3 -end-processing yth1	68.4514	-1.87213	0.498322	-3.75686	0.000172059	0.00183208
FGRAMPH1_01G02471	hypothetical protein	207.498	-1.54041	0.385944	-3.99127	6.57209e-05	0.000831559
FGRAMPH1_01G02505	hypothetical protein	1567.29	-1.45175	0.363122	-3.99795	6.38931e-05	0.000809679
FGRAMPH1_01G02515	hypothetical protein	197.214	-1.18648	0.431845	-2.74747	0.00600566	0.0305804
FGRAMPH1_01G02525	sulfate transporter	3973.65	-1.11157	0.349376	-3.18158	0.00146475	0.0102803
FGRAMPH1_01G02535	hypothetical protein	164.745	-1.99857	0.517119	-3.86482	0.000111171	0.00128261
FGRAMPH1_01G02559	transport GOS1	765.579	-1.13743	0.345505	-3.29207	0.000994528	0.00764394
FGRAMPH1_01G02583	benzodiazapine receptor	6222.21	-1.18829	0.447566	-2.65501	0.00793057	0.0377278
FGRAMPH1_01G02643	neutral sphingomyelinase	1361.68	-1.14816	0.392378	-2.92615	0.00343183	0.0199845
FGRAMPH1_01G02657	hemolysin-iii family	85.1877	-1.51133	0.577766	-2.61582	0.00890132	0.0412671
FGRAMPH1_01G02667	hypothetical protein	7969.41	-1.22204	0.393067	-3.10898	0.00187737	0.0124854
FGRAMPH1_01G02669	related to domain	2662.99	-1.58365	0.469655	-3.37193	0.000746431	0.0061113
FGRAMPH1_01G02677	cercosporin resistance	495.845	-1.08157	0.319041	-3.39007	0.00069875	0.00580553
FGRAMPH1_01G02763	glycoside hydrolase family 15	464.858	-1.80856	0.484133	-3.73566	0.000187224	0.00195303
FGRAMPH1_01G02765	nucleotide-sugar transporter	460.569	-1.23767	0.391592	-3.16061	0.00157437	0.0108686
FGRAMPH1_01G02775	endochitinase 1	29.2754	-1.87633	0.639143	-2.9357	0.00332797	0.0194855
FGRAMPH1_01G02777	unnamed protein product	233.334	-1.75085	0.450379	-3.88751	0.000101279	0.00118895
FGRAMPH1_01G02791	related to verprolin	2698.93	-1.87594	0.386869	-4.84903	1.24064e-06	2.77743e-05
FGRAMPH1_01G02853	RING finger B	203.877	-3.46489	0.419641	-8.25679	1.49636e-16	1.82001e-14
FGRAMPH1_01G02875	hypothetical protein FOWG_07428	832.689	-1.40277	0.349846	-4.00967	6.08041e-05	0.000775531
FGRAMPH1_01G02887	unnamed protein product	7546.23	-1.21176	0.370718	-3.26868	0.00108049	0.00810914
FGRAMPH1_01G02893	integral membrane	3835.29	-1.67995	0.41617	-4.0367	5.42079e-05	0.000702025
FGRAMPH1_01G02963	ca2+-transporting atpase	237.453	-1.90714	0.374012	-5.09913	3.41214e-07	8.82817e-06
FGRAMPH1_01G03045	phosphate carrier protein 2	1531.92	-1.95439	0.502241	-3.89135	9.96888e-05	0.00117731
FGRAMPH1_01G03065	hypothetical protein	37.8261	-2.0402	0.550474	-3.70626	0.000210342	0.00215605
FGRAMPH1_01G03067	triacylglycerol lipase	1009.7	-1.59183	0.502905	-3.16527	0.00154941	0.0107466
FGRAMPH1_01G03095	beta-glucosidase btge	1408	-2.24558	0.354325	-6.33762	2.33338e-10	1.19587e-08
FGRAMPH1_01G03111	Alpha-ketoglutarate-dependent dioxygenase alkB like 3	115.492	-1.60538	0.467172	-3.43637	0.000589557	0.00511441
FGRAMPH1_01G03137	hypothetical protein	262.446	-2.59524	0.583129	-4.45054	8.56526e-06	0.00015026
FGRAMPH1_01G03139	shwachman-bodian-diamond syndrome	51151	-1.43833	0.566583	-2.53861	0.0111295	0.0486875
FGRAMPH1_01G03203	Glutathione S-transferase omega-1	86.9049	-1.0947	0.415814	-2.63267	0.0084716	0.0397407
FGRAMPH1_01G03215	LOW QUALITY PROTEIN: hypothetical protein	97.1598	-1.03287	0.366716	-2.81654	0.00485439	0.0259385
FGRAMPH1_01G03261	hypothetical protein	49.9741	-1.53365	0.586207	-2.61623	0.00889066	0.0412481
FGRAMPH1_01G03279	hypothetical protein FPSE_03364	296.529	-1.19376	0.385123	-3.09968	0.00193727	0.0128476
FGRAMPH1_01G03287	hypothetical protein	2093.03	-2.07345	0.492885	-4.20677	2.59043e-05	0.000377774
FGRAMPH1_01G03335	hypothetical protein	6358.92	-1.61289	0.4457	-3.61877	0.000296003	0.0028748
FGRAMPH1_01G03349	GTP-binding 2	1145.71	-1.14327	0.450114	-2.53995	0.0110867	0.0485708
FGRAMPH1_01G03361	hypothetical protein	639.597	-1.41761	0.344294	-4.11745	3.83095e-05	0.000526279
FGRAMPH1_01G03363	calcium channel subunit Cch1	196.447	-3.01394	0.358436	-8.40858	4.15008e-17	5.56393e-15
FGRAMPH1_01G03373	dna mismatch repair msh5	212.759	-1.31547	0.426747	-3.08255	0.00205234	0.0133776
FGRAMPH1_01G03453	related to hydroxyproline-rich glyco precursor	1047.93	-1.15496	0.346423	-3.33395	0.000856218	0.00680247
FGRAMPH1_01G03499	rpb7-binding seb1	1857.86	-1.24596	0.364179	-3.4213	0.000623236	0.00531666
FGRAMPH1_01G03539	plasma membrane yro2	1154.56	-2.80406	0.765463	-3.66322	0.000249065	0.00249023
FGRAMPH1_01G03555	trna-specific adenosine deaminase subunit tad3	896.597	-1.30927	0.314206	-4.1669	3.08774e-05	0.000438377
FGRAMPH1_01G03569	Latex clearing	16.8657	-2.37848	0.651273	-3.65205	0.000260154	0.00258359
FGRAMPH1_01G03633	hypothetical protein	138.825	-1.89177	0.577734	-3.27446	0.00105865	0.00800574
FGRAMPH1_01G03653	rhodopsin family partial	1279.63	-1.03267	0.399883	-2.58243	0.00981061	0.0441609
FGRAMPH1_01G03705	hypothetical protein	11278.8	-1.96115	0.68835	-2.84906	0.00438485	0.0240273
FGRAMPH1_01G03723	NAD(P)H-dependent D-xylose reductase	1445.58	-1.32237	0.46118	-2.86735	0.00413926	0.0230571
FGRAMPH1_01G03735	hypothetical protein	6.48267	-2.21828	0.854218	-2.59686	0.00940814	0.0429508
FGRAMPH1_01G03741	hypothetical protein	14.1273	-2.48188	0.663913	-3.73826	0.000185301	0.0019381
FGRAMPH1_01G03749	ring finger	938.549	-1.21811	0.383234	-3.17851	0.00148033	0.0103773
FGRAMPH1_01G03823	related to calpain	1506.55	-2.47837	0.530361	-4.67298	2.96862e-06	5.97675e-05
FGRAMPH1_01G03825	unnamed protein product	20.2924	-1.47799	0.573308	-2.57801	0.00993725	0.0446457
FGRAMPH1_01G03827	cutinase precursor	321.025	-1.89679	0.489242	-3.877	0.000105751	0.00122921
FGRAMPH1_01G03837	positive cofactor 2	724.543	-1.0702	0.375338	-2.8513	0.00435405	0.0239037
FGRAMPH1_01G03859	hypothetical protein	9.84225	-2.1409	0.752964	-2.84329	0.00446498	0.0243428
FGRAMPH1_01G03899	SPR1-exo-1,3-beta-glucanase precursor	908.314	-5.56667	0.540183	-10.3052	6.67868e-25	1.83244e-22
FGRAMPH1_01G03905	hypothetical protein	111.12	-2.13829	0.43449	-4.92137	8.594e-07	1.98808e-05
FGRAMPH1_01G03927	ca2+:h+ antiporter	2671	-1.53495	0.370089	-4.14752	3.36098e-05	0.00047262
FGRAMPH1_01G03943	dna mismatch repair mlh3	237.08	-1.06563	0.391455	-2.72222	0.00648452	0.0324171
FGRAMPH1_01G03955	hypothetical protein	818.186	-1.27215	0.365435	-3.48118	0.000499206	0.00443497
FGRAMPH1_01G03967	unspecified product	630.551	-3.41975	0.652874	-5.23799	1.62333e-07	4.5709e-06
FGRAMPH1_01G03981	integral membrane	24.0144	-4.01141	0.762248	-5.2626	1.4203e-07	4.07586e-06
FGRAMPH1_01G04005	unnamed protein product	12.8241	-1.7886	0.612862	-2.91843	0.00351794	0.0203454
FGRAMPH1_01G04009	lipoate- ligase a	153.119	-1.11126	0.359541	-3.09077	0.00199635	0.0131288
FGRAMPH1_01G04081	hypothetical protein	8.05067	-2.04165	0.762554	-2.67739	0.00741989	0.035877
FGRAMPH1_01G04087	nonribosomal peptide	189.037	-3.6626	0.419716	-8.72638	2.62963e-18	4.02914e-16
FGRAMPH1_01G04093	galactose-proton symport	180.371	-5.23479	0.582044	-8.99381	2.38811e-19	3.8762e-17
FGRAMPH1_01G04095	fructosyl amino acid oxidase	162.009	-1.32796	0.510735	-2.60009	0.00931988	0.0426221
FGRAMPH1_01G04097	hypothetical protein	311.47	-5.48085	0.585695	-9.35785	8.13728e-21	1.65523e-18
FGRAMPH1_01G04099	ABC multidrug transporter	2416.81	-1.6775	0.36203	-4.6336	3.59361e-06	6.99628e-05
FGRAMPH1_01G04101	nonribosomal peptide synthetase	30.7228	-3.69172	0.565381	-6.52962	6.59381e-11	3.75815e-09
FGRAMPH1_01G04119	hypothetical protein	1545.67	-3.75942	0.564429	-6.66058	2.72751e-11	1.65021e-09
FGRAMPH1_01G04121	hypothetical protein	2878.57	-1.82092	0.466158	-3.90624	9.3743e-05	0.00112396
FGRAMPH1_01G04123	unnamed protein product	6173.29	-4.69561	0.607246	-7.73263	1.05348e-14	1.08078e-12
FGRAMPH1_01G04125	hypothetical protein FPSE_11464	2522.06	-1.52428	0.457858	-3.32917	0.000871061	0.00688792
FGRAMPH1_01G04127	hypothetical protein	8112.21	-2.20866	0.405841	-5.44219	5.26294e-08	1.67817e-06
FGRAMPH1_01G04133	double-strand break repair protein mus-23	642.977	-1.19721	0.461893	-2.59196	0.00954299	0.0432865
FGRAMPH1_01G04137	hypothetical protein	870.016	-1.54719	0.53507	-2.89156	0.00383337	0.0217224
FGRAMPH1_01G04143	pH-response regulator protein palA/rim-20	879.959	-1.05924	0.365793	-2.89573	0.00378283	0.021498
FGRAMPH1_01G04145	nad dependent epimerase dehydratase family	2406.96	-1.07903	0.35287	-3.05786	0.00222922	0.0142318
FGRAMPH1_01G04175	hypothetical protein	102.84	-2.68255	0.558052	-4.80699	1.53221e-06	3.30475e-05
FGRAMPH1_01G04177	epoxide hydrolase	112.357	-1.85453	0.414706	-4.4719	7.75261e-06	0.000137957
FGRAMPH1_01G04189	hypothetical protein	14.5805	-1.60464	0.632726	-2.53607	0.0112104	0.0489311
FGRAMPH1_01G04203	hypothetical protein	237.495	-5.04515	0.560987	-8.99334	2.39839e-19	3.8762e-17
FGRAMPH1_01G04243	demethylmenaquinone methyltransferase	266.666	-1.16609	0.430737	-2.7072	0.00678536	0.0335115
FGRAMPH1_01G04259	hypothetical protein	246.097	-3.53563	0.455815	-7.75672	8.71506e-15	9.12106e-13
FGRAMPH1_01G04277	C6 finger domain	51.3377	-1.35216	0.423453	-3.19316	0.00140723	0.0099558
FGRAMPH1_01G04287	related to hydrophobin	73.1339	-2.91503	0.601303	-4.84785	1.24807e-06	2.78877e-05
FGRAMPH1_01G04291	branched-chain-amino-acid aminotransferase	129.811	-3.55861	0.677114	-5.25556	1.47573e-07	4.20547e-06
FGRAMPH1_01G04293	pisatin demethylase	1346.59	-7.83647	0.437628	-17.9067	1.04557e-71	3.08391e-68
FGRAMPH1_01G04295	unnamed protein product	868.922	-2.42598	0.42265	-5.73993	9.47133e-09	3.57005e-07
FGRAMPH1_01G04307	unnamed protein product	55.7592	-1.26236	0.40006	-3.15544	0.00160259	0.0110311
FGRAMPH1_01G04363	unnamed protein product	536.838	-1.67712	0.565916	-2.96355	0.00304116	0.0181027
FGRAMPH1_01G04375	6-hydroxy-d-nicotine oxidase	38.4384	-2.37607	0.699038	-3.39906	0.000676172	0.00564578
FGRAMPH1_01G04401	leucyl aminopeptidase	44.2135	-1.96376	0.51481	-3.81453	0.000136441	0.00151149
FGRAMPH1_01G04409	hypothetical protein	118.029	-2.57731	0.586728	-4.39268	1.11964e-05	0.000187635
FGRAMPH1_01G04411	trans-aconitate 3-methyltransferase	8.90254	-2.00641	0.758887	-2.64389	0.00819604	0.0386016
FGRAMPH1_01G04413	hypothetical protein	151.453	-6.54895	0.597005	-10.9697	5.34604e-28	1.80208e-25
FGRAMPH1_01G04415	choline transport	598.468	-4.20024	0.449526	-9.34372	9.30105e-21	1.83064e-18
FGRAMPH1_01G04423	hypothetical protein	64.0983	-4.61884	0.74172	-6.22721	4.74819e-10	2.33483e-08
FGRAMPH1_01G04457	camk kinase	1654.3	-1.20901	0.361073	-3.34837	0.000812886	0.00654617
FGRAMPH1_01G04485	SSH4-suppressor of SHR3	1194.26	-1.27022	0.36071	-3.52143	0.000429219	0.00393162
FGRAMPH1_01G04535	malate dehydrogenase	1148.1	-1.81577	0.381187	-4.76346	1.90302e-06	3.98083e-05
FGRAMPH1_01G04639	family carbohydrate kinase	473.178	-1.57175	0.374307	-4.19908	2.67998e-05	0.000388707
FGRAMPH1_01G04657	gpi inositol-deacylase	1162.78	-1.01432	0.384408	-2.63866	0.00832355	0.0391552
FGRAMPH1_01G04699	dead deah box helicase	72.7158	-1.19717	0.41283	-2.89991	0.00373273	0.021285
FGRAMPH1_01G04745	hypothetical protein FPSE_09195	2310.58	-1.08992	0.364931	-2.98665	0.00282054	0.0171618
FGRAMPH1_01G04767	phospholipase d	7605.87	-2.15593	0.403235	-5.34659	8.96254e-08	2.72526e-06
FGRAMPH1_01G04803	integral membrane	5.97633	-2.8183	0.857596	-3.28628	0.0010152	0.0077573
FGRAMPH1_01G04805	amino acid permease	132.163	-1.0994	0.377803	-2.90997	0.00361466	0.0207623
FGRAMPH1_01G04811	amidohydrolase ytcj	171.035	-1.86751	0.390719	-4.77966	1.7559e-06	3.70594e-05
FGRAMPH1_01G04821	hypothetical protein	7.52131	-2.05059	0.802933	-2.55388	0.0106531	0.0469853
FGRAMPH1_01G04843	hypothetical protein	200.663	-1.83515	0.478991	-3.83129	0.000127474	0.00143232
FGRAMPH1_01G04849	type-III integral membrane involved in copper and iron homeostasis	2671.43	-1.03976	0.316867	-3.28139	0.00103297	0.00786765
FGRAMPH1_01G04867	unnamed protein product	78.5172	-1.42749	0.377812	-3.7783	0.000157901	0.00170909
FGRAMPH1_01G04885	1,3-beta-glucanosyltransferase gel4 precursor	20911.8	-1.04893	0.341076	-3.07535	0.00210254	0.0136146
FGRAMPH1_01G04897	hypothetical protein	442.7	-1.34986	0.455664	-2.96241	0.00305241	0.0181514
FGRAMPH1_01G04911	alcohol dehydrogenase 1	6839.82	-1.71206	0.613788	-2.78933	0.00528173	0.027738
FGRAMPH1_01G04919	hypothetical protein	761.657	-2.21092	0.613506	-3.60374	0.000313667	0.00301847
FGRAMPH1_01G04947	hypothetical protein	22.8801	-3.0943	0.684272	-4.52203	6.125e-06	0.000112035
FGRAMPH1_01G04949	superoxide dismutase	7481	-4.62843	0.367239	-12.6033	2.02427e-36	1.08556e-33
FGRAMPH1_01G04983	HXT2-Hexose facilitator of moderately low affinity for glucose	1063.02	-1.2144	0.373914	-3.24781	0.00116296	0.0085893
FGRAMPH1_01G05003	hypothetical protein FLAG1_07222	94.9257	-1.58706	0.543524	-2.91994	0.00350098	0.0202672
FGRAMPH1_01G05023	lipase class 3	369.964	-1.78694	0.417345	-4.28169	1.85476e-05	0.000285672
FGRAMPH1_01G05031	hypothetical protein	210.256	-2.49096	0.359687	-6.92534	4.34921e-12	3.0007e-10
FGRAMPH1_01G05035	taurine catabolism dioxygenase	573.763	-1.33626	0.3422	-3.90492	9.42555e-05	0.00112724
FGRAMPH1_01G05037	hypothetical protein FPSE_00512, partial	917.195	-1.1827	0.359976	-3.28549	0.00101805	0.00776907
FGRAMPH1_01G05039	hypothetical protein	46.4111	-3.87036	0.63997	-6.04773	1.469e-09	6.54008e-08
FGRAMPH1_01G05041	phosphatase family	642.969	-1.03991	0.296705	-3.50486	0.000456849	0.00412072
FGRAMPH1_01G05067	hypothetical protein	86.1051	-1.35731	0.474669	-2.85949	0.0042432	0.023426
FGRAMPH1_01G05069	hypothetical protein	188.621	-2.45846	0.466968	-5.26473	1.40398e-07	4.05985e-06
FGRAMPH1_01G05075	phospholipase d	230.095	-1.96795	0.422565	-4.65715	3.20609e-06	6.38944e-05
FGRAMPH1_01G05089	cholesterol 7-alpha-monooxygenase	33.2779	-4.18499	0.607603	-6.88771	5.66988e-12	3.84444e-10
FGRAMPH1_01G05093	cytochrome p450 3a7	38.6983	-3.95684	0.593709	-6.66461	2.65371e-11	1.61384e-09
FGRAMPH1_01G05097	tri7-trichothecene biosynthesis	25.0047	-2.68698	0.611189	-4.39632	1.101e-05	0.000185037
FGRAMPH1_01G05099	unnamed protein product	262.769	-3.29249	0.369033	-8.92192	4.58267e-19	7.20885e-17
FGRAMPH1_01G05101	ent-kaurene oxidase	175.716	-2.32744	0.601465	-3.86961	0.000109009	0.00126454
FGRAMPH1_01G05103	hypothetical protein	175.573	-3.00469	0.434532	-6.91478	4.6858e-12	3.21413e-10
FGRAMPH1_01G05105	hypothetical protein	68.4647	-3.45439	0.510004	-6.77326	1.25909e-11	8.02959e-10
FGRAMPH1_01G05107	hypothetical protein	76.7141	-1.23333	0.35679	-3.45674	0.000546745	0.00479948
FGRAMPH1_01G05109	metal-dependent amidase aminoacylase carboxypeptidase	11.7693	-2.79989	0.915951	-3.05681	0.00223707	0.0142587
FGRAMPH1_01G05153	canalicular multispecific organic anion transporter 2	108.043	-2.0652	0.501551	-4.11763	3.8279e-05	0.000526279
FGRAMPH1_01G05241	Mitomycin radical oxidase	82.0595	-2.58015	0.705253	-3.65848	0.000253716	0.00253029
FGRAMPH1_01G05311	hypothetical protein	193.568	-1.02295	0.404837	-2.52681	0.0115102	0.0497694
FGRAMPH1_01G05321	agmatinase 1	556.702	-5.15342	0.509432	-10.116	4.69106e-24	1.20316e-21
FGRAMPH1_01G05323	related to ethionine resistance	32.9142	-1.88028	0.522867	-3.5961	0.000323022	0.00310343
FGRAMPH1_01G05325	cholin permease	55.3409	-4.2496	0.562064	-7.5607	4.00919e-14	3.7237e-12
FGRAMPH1_01G05353	aldehyde dehydrogenase	65.9748	-1.55628	0.49685	-3.13229	0.00173449	0.0117472
FGRAMPH1_01G05355	unspecified product	975.032	-2.20077	0.703751	-3.1272	0.00176479	0.011925
FGRAMPH1_01G05391	integral membrane	315.046	-2.03059	0.403928	-5.0271	4.97947e-07	1.24203e-05
FGRAMPH1_01G05455	plac8 family	43.4624	-1.83735	0.583449	-3.14912	0.00163763	0.011242
FGRAMPH1_01G05461	ABC-type Fe3+ transport system	306.307	-1.86919	0.344813	-5.42086	5.93128e-08	1.87105e-06
FGRAMPH1_01G05505	acetamidase regulatory	188.813	-1.21503	0.340613	-3.56718	0.000360842	0.0033922
FGRAMPH1_01G05511	heterokaryon incompatibility	41.531	-1.55312	0.560076	-2.77304	0.00555347	0.0288253
FGRAMPH1_01G05513	gnat family	2592.41	-2.68079	0.57198	-4.68686	2.77424e-06	5.60454e-05
FGRAMPH1_01G05515	Isoflavone reductase like	46.8213	-1.82492	0.565117	-3.22928	0.00124104	0.00903257
FGRAMPH1_01G05573	related to beta-mannosidase	36.1357	-1.77219	0.539044	-3.28766	0.00101025	0.00773457
FGRAMPH1_01G05575	nonribosomal peptide synthetase	380.166	-4.94121	0.50246	-9.83404	8.03316e-23	1.93419e-20
FGRAMPH1_01G05649	cellobiose dehydrogenase	9.26397	-2.91616	0.85206	-3.42248	0.000620526	0.00529737
FGRAMPH1_01G05659	udp-glucuronic acid decarboxylase 1	8.47717	-3.00783	0.800929	-3.75543	0.000173046	0.00183928
FGRAMPH1_01G05727	flavo involved in K+ transport	11.7924	-2.67995	0.780205	-3.43494	0.000592693	0.00513784
FGRAMPH1_01G05841	monodehydroascorbate reductase	3144.41	-1.31165	0.449956	-2.91507	0.0035561	0.0205259
FGRAMPH1_01G05861	hypothetical protein	954.621	-2.17027	0.440731	-4.92426	8.46781e-07	1.9666e-05
FGRAMPH1_01G05863	gnat family	1789.94	-1.65642	0.5959	-2.77969	0.00544107	0.0284407
FGRAMPH1_01G05867	myb sant dna-	761.015	-1.206	0.328374	-3.67264	0.000240061	0.0024102
FGRAMPH1_01G05871	hypothetical protein	64.0607	-1.89656	0.737026	-2.57326	0.0100746	0.0451425
FGRAMPH1_01G05885	isopenicillin-n n-acyltransferase	9.50106	-1.96111	0.731063	-2.68255	0.00730642	0.0356203
FGRAMPH1_01G05913	cysteine synthase A	647.656	-3.87461	0.423802	-9.1425	6.10229e-20	1.09083e-17
FGRAMPH1_01G05917	nad-dependent histone deacetylase hst3	488.105	-1.22314	0.437984	-2.79267	0.00522751	0.0274963
FGRAMPH1_01G05919	aminotransferase family	13429	-2.29949	0.781447	-2.9426	0.00325466	0.0191132
FGRAMPH1_01G05927	transcription factor medusa	303.206	-1.38447	0.370913	-3.73261	0.000189509	0.00197163
FGRAMPH1_01G05965	glutamine amidotransferase	162.382	-1.90077	0.467698	-4.0641	4.82186e-05	0.000636335
FGRAMPH1_01G06053	SUR2 protein	23642.8	-1.19518	0.408399	-2.9265	0.00342799	0.0199819
FGRAMPH1_01G06095	hypothetical protein	154.699	-2.17378	0.576854	-3.76834	0.000164339	0.00176101
FGRAMPH1_01G06097	2-dehydropantoate 2-reductase	427.886	-1.25894	0.470364	-2.67653	0.00743896	0.0359319
FGRAMPH1_01G06121	hypothetical protein	709.884	-2.58101	0.479656	-5.38096	7.40914e-08	2.28232e-06
FGRAMPH1_01G06127	nitrate assimilation regulatory nira	975.031	-1.05804	0.395322	-2.6764	0.0074417	0.0359319
FGRAMPH1_01G06133	HET-domain-containing partial	66.3574	-1.70648	0.446298	-3.82364	0.000131497	0.00146635
FGRAMPH1_01G06135	hypothetical protein	175.929	-2.0264	0.384979	-5.26367	1.41206e-07	4.07323e-06
FGRAMPH1_01G06139	signal peptide-containing	612.984	-1.421	0.48484	-2.93087	0.00338016	0.0197324
FGRAMPH1_01G06159	elongation factor 2	2257.74	-1.17202	0.385196	-3.04265	0.00234505	0.0147872
FGRAMPH1_01G06163	hypothetical protein FOMG_07251	5717.98	-1.22542	0.411277	-2.97955	0.00288672	0.0174565
FGRAMPH1_01G06173	hypothetical protein	1460.02	-1.72337	0.35579	-4.84379	1.27386e-06	2.83858e-05
FGRAMPH1_01G06179	alpha-glucoside permease	1209.44	-1.78155	0.437039	-4.07642	4.57351e-05	0.00061132
FGRAMPH1_01G06189	hypothetical protein	157.037	-1.44222	0.518761	-2.78012	0.00543388	0.0284348
FGRAMPH1_01G06193	cel1 precursor	5.77854	-2.97089	0.915367	-3.24558	0.00117212	0.00864295
FGRAMPH1_01G06205	hypothetical protein	88253.2	-1.65508	0.515707	-3.20934	0.00133041	0.00953596
FGRAMPH1_01G06235	hypothetical protein	7681.1	-2.057	0.286437	-7.18133	6.90386e-13	5.43011e-11
FGRAMPH1_01G06237	lysophospholipid acyltransferase	3568.67	-1.09068	0.40468	-2.69517	0.0070352	0.0345837
FGRAMPH1_01G06273	unnamed protein product	1095.9	-4.10827	0.548581	-7.48891	6.94486e-14	6.06929e-12
FGRAMPH1_01G06275	hypothetical protein FPSE_11909	4443.86	-3.08508	0.530198	-5.81873	5.9295e-09	2.31643e-07
FGRAMPH1_01G06319	6-hydroxy-d-nicotine oxidase	631.749	-2.17354	0.411446	-5.28269	1.27299e-07	3.71752e-06
FGRAMPH1_01G06321	6-hydroxy-D-nicotine oxidase	227.859	-2.39147	0.408878	-5.84886	4.94952e-09	1.97947e-07
FGRAMPH1_01G06371	pheromone alpha factor receptor	20.3529	-2.52182	0.587144	-4.29507	1.74641e-05	0.000270041
FGRAMPH1_01G06395	hypothetical protein	35.9123	-1.92284	0.54653	-3.51826	0.000434379	0.00396657
FGRAMPH1_01G06423	glycosyltransferase family 32	86.0311	-1.94409	0.490777	-3.96125	7.45589e-05	0.000923997
FGRAMPH1_01G06461	related to GDP-fucose transporter	718.425	-1.65503	0.381748	-4.33539	1.45499e-05	0.000233551
FGRAMPH1_01G06465	hypothetical protein	622.083	-1.23959	0.387221	-3.20125	0.00136832	0.00973673
FGRAMPH1_01G06495	hypothetical protein	3063.01	-1.51329	0.484904	-3.1208	0.00180358	0.0121177
FGRAMPH1_01G06501	nitronate monooxygenase	2098.52	-1.54701	0.52009	-2.9745	0.00293467	0.0176607
FGRAMPH1_01G06571	GTP-binding protein 1	1798.88	-1.21985	0.452651	-2.69491	0.00704068	0.0345837
FGRAMPH1_01G06575	arrestin containing	7656.38	-1.31915	0.411849	-3.20299	0.00136009	0.00970742
FGRAMPH1_01G06583	transporter mch4	178.826	-1.87596	0.66198	-2.83387	0.0045988	0.0248656
FGRAMPH1_01G06603	vacuolar membrane hmt1	2659.33	-1.53819	0.46175	-3.33121	0.000864706	0.00685144
FGRAMPH1_01G06615	Autophagy-related 3	222.465	-1.60318	0.417565	-3.83936	0.000123356	0.00139402
FGRAMPH1_01G06619	N-acetylated-alpha-linked acidic dipeptidase 2	768.417	-1.17556	0.442079	-2.65915	0.00783374	0.0373862
FGRAMPH1_01G06625	hypothetical protein	770.802	-1.66936	0.597933	-2.79189	0.00524012	0.0275503
FGRAMPH1_01G06635	related to sialidase	173.239	-1.19798	0.361616	-3.31286	0.000923465	0.00722004
FGRAMPH1_01G06655	caffeine-induced death 2	1866.82	-1.03049	0.33702	-3.05766	0.00223072	0.0142336
FGRAMPH1_01G06677	vesicle-mediated transporter Vid24	1695.58	-1.28281	0.306729	-4.18224	2.88654e-05	0.000413294
FGRAMPH1_01G06693	meiotic sister chromatid recombination 1	19428.5	-1.55687	0.607566	-2.56247	0.010393	0.0462429
FGRAMPH1_01G06697	alpha beta-hydrolase	95.5793	-1.25023	0.414577	-3.01568	0.00256406	0.0159382
FGRAMPH1_01G06707	sterol O-acyltransferase	1463.64	-1.8388	0.556843	-3.30219	0.000959325	0.00743634
FGRAMPH1_01G06725	isochorismatase family family	617.75	-1.28259	0.430438	-2.97973	0.00288507	0.0174554
FGRAMPH1_01G06739	hypothetical protein FPSE_10204	3464.39	-1.3214	0.289929	-4.55766	5.17262e-06	9.62564e-05
FGRAMPH1_01G06767	ring finger	2611.05	-1.19864	0.363776	-3.29501	0.000984193	0.00758573
FGRAMPH1_01G06769	hypothetical protein	27.5836	-2.4251	0.627467	-3.8649	0.000111134	0.00128261
FGRAMPH1_01G06787	carbon catabolite derepressing protein kinase	4244.66	-1.14407	0.341925	-3.34598	0.00081992	0.00658952
FGRAMPH1_01G06845	set 8	570.28	-1.0309	0.315143	-3.27122	0.00107085	0.00806759
FGRAMPH1_01G06903	glycosyltransferase family 31	1367.55	-1.0176	0.399199	-2.5491	0.0108002	0.047563
FGRAMPH1_01G06907	hypothetical protein	668.151	-1.77463	0.369946	-4.79701	1.61055e-06	3.46263e-05
FGRAMPH1_01G06939	lactation elevated 1	838.27	-1.39852	0.454111	-3.0797	0.00207211	0.0134693
FGRAMPH1_01G06959	hypothetical protein	97.252	-2.08152	0.596785	-3.48789	0.000486844	0.00434477
FGRAMPH1_01G06977	1,3-beta-glucanosyltransferase gel1 precursor	15169.1	-1.36755	0.346342	-3.94856	7.86218e-05	0.000965608
FGRAMPH1_01G07025	Next to BRCA1 1	3664.78	-1.14801	0.307084	-3.73843	0.000185172	0.0019381
FGRAMPH1_01G07063	hypothetical protein	3705.4	-2.06091	0.369458	-5.57819	2.43029e-08	8.483e-07
FGRAMPH1_01G07111	vacuolar basic amino acid transporter 1	909.522	-2.44663	0.418688	-5.84355	5.10985e-09	2.03146e-07
FGRAMPH1_01G07113	transcription factor	54.0956	-1.47365	0.417804	-3.52713	0.000420092	0.003857
FGRAMPH1_01G07163	period circadian	9673.96	-3.08287	0.742121	-4.15413	3.26531e-05	0.000460815
FGRAMPH1_01G07165	integral membrane	47.4565	-1.51656	0.568584	-2.66725	0.00764737	0.0366763
FGRAMPH1_01G07169	dna excision repair ercc-8	256.975	-1.32412	0.378471	-3.49861	0.000467684	0.00419919
FGRAMPH1_01G07239	hypothetical protein	46.434	-1.87266	0.674286	-2.77725	0.00548206	0.0285425
FGRAMPH1_01G07253	related to sporulation-specific gene SPS2	72317.9	-1.02168	0.303175	-3.36994	0.000751836	0.00614277
FGRAMPH1_01G07265	def1-coordinates repair and rna pol ii proteolysis in response to dna damage	59.4851	-2.83543	0.433825	-6.5359	6.32278e-11	3.62117e-09
FGRAMPH1_01G07275	peroxisomal membrane pex29	1581.78	-1.25809	0.412684	-3.04856	0.00229944	0.0145776
FGRAMPH1_01G07277	geranylgeranyl pyrophosphate synthetase	4056.52	-1.70861	0.518118	-3.29772	0.000974746	0.00753608
FGRAMPH1_01G07289	unnamed protein product	15.112	-1.82481	0.640025	-2.85115	0.00435611	0.0239039
FGRAMPH1_01G07299	thiol methyltransferase	358.254	-1.407	0.413212	-3.40504	0.000661545	0.00556301
FGRAMPH1_01G07315	unnamed protein product	35.9545	-1.45556	0.52887	-2.75221	0.00591939	0.0302325
FGRAMPH1_01G07361	related to SRP40 Suppressor of mutant AC40 of RNA polymerase I and III	4319.5	-2.55807	0.462962	-5.52546	3.28628e-08	1.09834e-06
FGRAMPH1_01G07385	bzip transcription factor	6066.31	-1.45951	0.369681	-3.94802	7.88002e-05	0.000966408
FGRAMPH1_01G07437	unnamed protein product	36.4758	-1.43577	0.548883	-2.6158	0.00890191	0.0412671
FGRAMPH1_01G07441	Regulatory wetA	37.3577	-1.46924	0.581372	-2.52719	0.011498	0.0497447
FGRAMPH1_01G07451	hypothetical protein	20.6838	-2.06755	0.541555	-3.81781	0.000134644	0.00149579
FGRAMPH1_01G07455	hypothetical protein	206.345	-1.47818	0.564077	-2.62052	0.00877953	0.040864
FGRAMPH1_01G07551	homoserine kinase	6143.66	-1.03678	0.402094	-2.57845	0.00992454	0.0446056
FGRAMPH1_01G07553	eliciting plant response	35088	-1.25398	0.438334	-2.86079	0.00422588	0.0233597
FGRAMPH1_01G07557	hypothetical protein	136.711	-3.3081	0.53708	-6.15941	7.30154e-10	3.43201e-08
FGRAMPH1_01G07573	dna repair and recombination rad26	58.9844	-1.11848	0.440957	-2.53649	0.0111969	0.0489262
FGRAMPH1_01G07593	fad dependent oxidoreductase	854.439	-2.71972	0.430542	-6.31696	2.66765e-10	1.345e-08
FGRAMPH1_01G07607	rasp f 7 allergen	30224.2	-1.42873	0.355882	-4.01464	5.95378e-05	0.000762678
FGRAMPH1_01G07623	hypothetical protein	1133.99	-1.72495	0.407152	-4.23663	2.26904e-05	0.000338434
FGRAMPH1_01G07625	calcofluor white hypersensitive	7463.39	-1.68208	0.592262	-2.8401	0.00450992	0.0245086
FGRAMPH1_01G07643	hypothetical protein	508.487	-1.27774	0.425578	-3.00237	0.0026789	0.0164414
FGRAMPH1_01G07649	hypothetical protein FOIG_07370	191.587	-2.24399	0.448274	-5.00585	5.56151e-07	1.36983e-05
FGRAMPH1_01G07657	hypothetical protein	232.682	-1.20002	0.372294	-3.22331	0.00126718	0.00916629
FGRAMPH1_01G07665	pre-mrna splicing factor	8440.79	-1.28115	0.449881	-2.84775	0.004403	0.024094
FGRAMPH1_01G07667	hypothetical protein	3839.55	-1.18223	0.437302	-2.70345	0.00686239	0.0338472
FGRAMPH1_01G07767	hypothetical protein	7235.99	-1.12999	0.400598	-2.82076	0.00479107	0.0256815
FGRAMPH1_01G07783	rna exonuclease 3	29.2822	-2.44816	0.747401	-3.27557	0.00105449	0.00799545
FGRAMPH1_01G07785	lipid particle	3413.69	-1.26119	0.483741	-2.60716	0.00912972	0.0419768
FGRAMPH1_01G07787	preli family	3020.13	-1.02813	0.388715	-2.64495	0.00817027	0.0385464
FGRAMPH1_01G07789	pantothenate transporter	15.8645	-1.52686	0.583475	-2.61684	0.00887492	0.0412156
FGRAMPH1_01G07797	hypothetical protein	133.927	-1.32208	0.405973	-3.25657	0.00112768	0.00838806
FGRAMPH1_01G07867	infection structure specific	676.223	-1.84911	0.359126	-5.14893	2.6198e-07	6.97708e-06
FGRAMPH1_01G07907	hypothetical protein	122.808	-1.27939	0.338986	-3.77416	0.000160548	0.00172842
FGRAMPH1_01G07929	related to UPF0662	978.991	-1.70519	0.471201	-3.61882	0.000295949	0.0028748
FGRAMPH1_01G07937	hypothetical protein	5.25017	-2.97155	0.906637	-3.27756	0.00104709	0.00795466
FGRAMPH1_01G07939	hypothetical protein	37.1315	-1.45992	0.504053	-2.89636	0.00377521	0.0214706
FGRAMPH1_01G07965	hypothetical protein	2542.5	-1.58676	0.438799	-3.61615	0.000299013	0.00290112
FGRAMPH1_01G08005	hypothetical protein	22.8129	-1.4903	0.530605	-2.80868	0.00497455	0.0264487
FGRAMPH1_01G08007	hypothetical protein	36.9425	-1.56842	0.473918	-3.30947	0.000934721	0.00728824
FGRAMPH1_01G08045	endo- -beta-xylanase	40.7888	-3.43469	0.569316	-6.03302	1.60926e-09	7.08436e-08
FGRAMPH1_01G08049	hypothetical protein	4.50955	-2.38937	0.896893	-2.66405	0.00772064	0.0369676
FGRAMPH1_01G08073	hypothetical protein	873.359	-2.44128	0.54362	-4.49078	7.09619e-06	0.000127818
FGRAMPH1_01G08075	lysine n-acyltransferase	2812.86	-1.01006	0.327268	-3.08635	0.00202629	0.0132563
FGRAMPH1_01G08101	DHA14-like major facilitator efflux transporter (MFS transporter)	13.6103	-2.55843	0.669509	-3.82136	0.000132718	0.00147857
FGRAMPH1_01G08125	pyruvate decarboxylase	12.424	-3.9677	0.863682	-4.59394	4.34965e-06	8.3307e-05
FGRAMPH1_01G08161	aldose 1-epimerase family	4.21991	-2.9192	0.96268	-3.03237	0.0024264	0.0151625
FGRAMPH1_01G08189	unnamed protein product	20.5329	-3.36569	0.70314	-4.78666	1.69581e-06	3.61794e-05
FGRAMPH1_01G08205	hypothetical protein	227.847	-4.09212	0.732097	-5.58958	2.2762e-08	8.13774e-07
FGRAMPH1_01G08211	quinate permease	32.5031	-1.30031	0.477815	-2.72137	0.0065011	0.032445
FGRAMPH1_01G08241	unnamed protein product	171.156	-1.87329	0.377485	-4.96256	6.95688e-07	1.66148e-05
FGRAMPH1_01G08255	hypothetical protein	435.106	-1.45189	0.396547	-3.66132	0.000250924	0.00250578
FGRAMPH1_01G08305	related to zinc finger	1217.7	-1.02033	0.383099	-2.66336	0.00773647	0.0370075
FGRAMPH1_01G08361	hypothetical protein	340.984	-2.56609	0.480028	-5.3457	9.00693e-08	2.73172e-06
FGRAMPH1_01G08369	hypothetical protein	38748.9	-4.68119	0.404193	-11.5816	5.11093e-31	2.31918e-28
FGRAMPH1_01G08371	hypothetical protein	99582.7	-9.78011	0.487789	-20.0499	2.02338e-89	7.95727e-86
FGRAMPH1_01G08373	hypothetical protein	114724	-6.8585	0.537669	-12.756	2.88689e-37	1.79261e-34
FGRAMPH1_01G08375	nonribosomal peptide synthetase	6877.51	-9.53812	0.599612	-15.9072	5.65278e-57	9.52736e-54
FGRAMPH1_01G08377	EF-hand calcium-binding domain	2455.21	-4.56031	0.425331	-10.7218	8.04371e-27	2.49736e-24
FGRAMPH1_01G08379	hypothetical protein	131.212	-3.31081	0.495234	-6.68535	2.30377e-11	1.42303e-09
FGRAMPH1_01G08381	unnamed protein product	4582.65	-6.56243	0.373819	-17.5551	5.43571e-69	1.28261e-65
FGRAMPH1_01G08383	polyketide synthase	7386.37	-11.257	0.488842	-23.0278	2.45392e-117	2.89513e-113
FGRAMPH1_01G08415	glycosylhydrolase family 18-6	8.3044	-3.16732	0.92525	-3.4232	0.000618886	0.00528719
FGRAMPH1_01G08441	3-dehydroshikimate dehydratase	61.7621	-1.50214	0.55855	-2.68936	0.00715895	0.0350171
FGRAMPH1_01G08523	cytochrome p450	1399.97	-1.22242	0.42044	-2.90748	0.00364354	0.0209078
FGRAMPH1_01G08527	fad linked oxidase	2256.44	-1.23626	0.375412	-3.29307	0.000991002	0.0076218
FGRAMPH1_01G08531	4-hydroxybenzoate polyprenyl transferase	236.17	-2.50217	0.459556	-5.44475	5.18777e-08	1.65868e-06
FGRAMPH1_01G08533	4-hydroxybenzoate polyprenyl transferase	512.796	-1.7447	0.334722	-5.2124	1.86413e-07	5.15058e-06
FGRAMPH1_01G08539	hypothetical protein	34.8331	-2.47347	0.500599	-4.94103	7.77125e-07	1.83004e-05
FGRAMPH1_01G08559	vegetative incompatibility het-e-1	203.706	-1.72628	0.603007	-2.86278	0.00419941	0.0232919
FGRAMPH1_01G08579	unnamed protein product	140.615	-1.17799	0.343274	-3.43164	0.00059995	0.00518524
FGRAMPH1_01G08631	hypothetical protein	504.159	-2.76577	0.617309	-4.48037	7.45146e-06	0.000133605
FGRAMPH1_01G08633	unnamed protein product	59.0912	-2.79355	0.660429	-4.22991	2.33787e-05	0.000346075
FGRAMPH1_01G08641	L-asparaginase 3	1079	-1.25744	0.407782	-3.08361	0.00204505	0.0133375
FGRAMPH1_01G08647	alpha-glucosidase	91.2585	-1.18694	0.404685	-2.933	0.00335699	0.0196263
FGRAMPH1_01G08655	hypothetical protein	458.753	-2.21897	0.61305	-3.61956	0.000295101	0.0028748
FGRAMPH1_01G08661	hypothetical protein	71.7947	-1.19329	0.420415	-2.83837	0.00453443	0.0245964
FGRAMPH1_01G08671	succinate-semialdehyde dehydrogenase	55.2339	-2.12755	0.74233	-2.86604	0.00415641	0.023109
FGRAMPH1_01G08679	membrane primary amine oxidase	3330.3	-1.90433	0.373031	-5.10502	3.30766e-07	8.61452e-06
FGRAMPH1_01G08695	positive regulator of purine utilization	30.265	-1.58862	0.555329	-2.86069	0.00422724	0.0233597
FGRAMPH1_01G08743	ATP-dependent permease PDR12	20.0018	-1.72085	0.562323	-3.06025	0.00221153	0.0141572
FGRAMPH1_01G08759	Alkaline protease 1	66.3858	-2.08341	0.538611	-3.86812	0.000109678	0.00126869
FGRAMPH1_01G08777	unnamed protein product	249.669	-1.81351	0.627888	-2.88827	0.00387363	0.0219085
FGRAMPH1_01G08793	hypothetical protein	21.6318	-2.30984	0.611826	-3.77533	0.000159797	0.00172329
FGRAMPH1_01G08853	unnamed protein product	115.214	-1.79779	0.447218	-4.01996	5.82093e-05	0.00074988
FGRAMPH1_01G08861	integral membrane	211.315	-2.64449	0.667352	-3.96266	7.41204e-05	0.000922041
FGRAMPH1_01G08887	hypothetical protein	178.31	-2.29209	0.541372	-4.23386	2.2971e-05	0.000341429
FGRAMPH1_01G08897	amidohydrolase ytcJ-like	1145.44	-1.94719	0.50915	-3.82439	0.000131096	0.00146327
FGRAMPH1_01G08905	unnamed protein product	21.6195	-3.29529	0.682686	-4.82694	1.38645e-06	3.05744e-05
FGRAMPH1_01G08915	hypothetical protein	1943.26	-1.77907	0.407942	-4.36109	1.29413e-05	0.000211764
FGRAMPH1_01G08935	isotrichodermin c-15 hydroxylase	37.9763	-1.22045	0.469391	-2.60006	0.00932066	0.0426221
FGRAMPH1_01G09025	related to dehydrogenases and related s	20.2377	-1.86778	0.577058	-3.23672	0.0012091	0.00885473
FGRAMPH1_01G09031	alcohol dehydrogenase	429.025	-1.8422	0.448237	-4.10989	3.95853e-05	0.000539293
FGRAMPH1_01G09055	unnamed protein product	13.3018	-2.38353	0.666343	-3.57704	0.00034751	0.00329826
FGRAMPH1_01G09057	peptidase m12	127.813	-2.14495	0.645975	-3.32049	0.000898609	0.00705641
FGRAMPH1_01G09065	hypothetical protein	1005.41	-1.5638	0.436047	-3.58631	0.000335387	0.00320397
FGRAMPH1_01G09067	benzoate 4-monooxygenase	2.55948	-2.51416	0.969527	-2.59318	0.00950935	0.0432004
FGRAMPH1_01G09089	hypothetical protein	314.534	-3.37483	0.645824	-5.22561	1.73578e-07	4.84132e-06
FGRAMPH1_01G09163	#NAME?	291.402	-2.28484	0.47272	-4.83338	1.34233e-06	2.97685e-05
FGRAMPH1_01G09187	hypothetical protein	1183.32	-1.36866	0.50642	-2.70261	0.00687971	0.0339184
FGRAMPH1_01G09207	hypothetical protein	786.274	-1.07683	0.336314	-3.20187	0.00136539	0.00972174
FGRAMPH1_01G09213	unnamed protein product	23.6069	-2.14121	0.627059	-3.41469	0.000638557	0.00542774
FGRAMPH1_01G09221	vegetatible incompatibility HET-E-1	6.87967	-2.42428	0.807988	-3.00039	0.00269637	0.0165089
FGRAMPH1_01G09241	unnamed protein product	338.281	-1.17158	0.294357	-3.98013	6.88776e-05	0.000864488
FGRAMPH1_01G09365	class III aminotransferase	2617.35	-3.72494	0.555888	-6.70089	2.07155e-11	1.29313e-09
FGRAMPH1_01G09367	stress responsive a b barrel	217.537	-4.58152	0.635221	-7.21249	5.49389e-13	4.50118e-11
FGRAMPH1_01G09369	cytochrome p450	399.79	-4.26293	0.592123	-7.1994	6.04797e-13	4.88726e-11
FGRAMPH1_01G09371	polyketide synthase	124.105	-2.35436	0.679507	-3.4648	0.000530631	0.00467542
FGRAMPH1_01G09373	nonribosomal peptide synthetase	185.698	-3.47991	0.574159	-6.06088	1.35375e-09	6.11938e-08
FGRAMPH1_01G09403	integral membrane	981.806	-1.32503	0.388989	-3.40634	0.000658409	0.00554851
FGRAMPH1_01G09419	3-(3-hydroxy-phenyl)propionate 3-hydroxycinnamic acid hydroxylase	16.6922	-1.5571	0.562161	-2.76984	0.00560837	0.0290336
FGRAMPH1_01G09423	DUF895 domain membrane	22.98	-2.09787	0.612218	-3.42667	0.000611024	0.0052276
FGRAMPH1_01G09429	hypothetical protein	5.00721	-2.33662	0.923177	-2.53107	0.0113717	0.0493791
FGRAMPH1_01G09435	unnamed protein product	286.109	-1.02534	0.357311	-2.8696	0.0041099	0.0229369
FGRAMPH1_01G09521	high-osmolarity-induced transcription 1	53.0845	-1.47196	0.570725	-2.5791	0.00990583	0.0445385
FGRAMPH1_01G09541	transcription factor	42.9853	-1.34288	0.466363	-2.87948	0.00398334	0.0224108
FGRAMPH1_01G09573	deuterolysin metalloprotease family	145.241	-1.56633	0.544821	-2.87495	0.00404092	0.0226699
FGRAMPH1_01G09745	integral peroxisomal membrane	827.768	-2.01907	0.452396	-4.46305	8.08005e-06	0.000142707
FGRAMPH1_01G09757	LOW QUALITY PROTEIN: hypothetical protein	14601.3	-2.42306	0.512148	-4.73117	2.23228e-06	4.60428e-05
FGRAMPH1_01G09797	xeroderma pigmentosum group c complementing factor	381.535	-1.66279	0.435325	-3.81966	0.000133636	0.00148739
FGRAMPH1_01G09809	cytochrome p450 oxidoreductase	187.269	-1.80315	0.459764	-3.9219	8.78553e-05	0.00105983
FGRAMPH1_01G09811	stilbene synthase 3	938.003	-1.36742	0.358912	-3.80992	0.000139012	0.0015342
FGRAMPH1_01G09825	atypical abc1 abc1-c kinase	3363.43	-1.13356	0.364165	-3.11275	0.0018535	0.0123755
FGRAMPH1_01G09901	beta-fructofuranosidase	7511.34	-1.91964	0.493157	-3.89255	9.91974e-05	0.00117394
FGRAMPH1_01G09925	unnamed protein product	322.089	-2.87195	0.410028	-7.00427	2.48269e-12	1.78602e-10
FGRAMPH1_01G09927	electron-transferring-flavo dehydrogenase	6733.7	-2.61606	0.367709	-7.11449	1.12328e-12	8.66175e-11
FGRAMPH1_01G09959	hypothetical protein	18.738	-1.91075	0.636837	-3.00038	0.00269644	0.0165089
FGRAMPH1_01G09961	hypothetical protein	118.71	-1.71555	0.358927	-4.77966	1.75591e-06	3.70594e-05
FGRAMPH1_01G10099	hypothetical protein FPSE_10512, partial	261.882	-2.64828	0.431908	-6.13158	8.7008e-10	4.04594e-08
FGRAMPH1_01G10147	hypothetical protein	4562.3	-1.43346	0.374417	-3.8285	0.000128927	0.00144452
FGRAMPH1_01G10157	hco3 hco3-transporter family	286.918	-1.0151	0.367749	-2.76029	0.00577496	0.0296876
FGRAMPH1_01G10159	15-hydroxyprostaglandin dehydrogenase	483.43	-2.9797	0.395618	-7.53176	5.00603e-14	4.47433e-12
FGRAMPH1_01G10161	hypothetical protein	997.82	-1.35305	0.449687	-3.00887	0.00262217	0.0161717
FGRAMPH1_01G10163	phosphatidylinositol 3-kinase	110.989	-1.9027	0.521596	-3.64784	0.000264458	0.00261971
FGRAMPH1_01G10169	hypothetical protein	5687.69	-1.79279	0.549412	-3.2631	0.001102	0.00823397
FGRAMPH1_01G10187	palmitoyltransferase erf2	2197.69	-1.52745	0.33531	-4.55532	5.23068e-06	9.70594e-05
FGRAMPH1_01G10197	unnamed protein product	6.26886	-2.32824	0.806785	-2.88583	0.00390383	0.0220581
FGRAMPH1_01G10205	related to DFG5	645.691	-1.29149	0.335189	-3.85302	0.000116672	0.00133515
FGRAMPH1_01G10225	phosphoglycerate mutase family	21892	-2.66757	0.538728	-4.95161	7.36035e-07	1.7476e-05
FGRAMPH1_01G10227	hypothetical protein	3420.9	-2.09317	0.588428	-3.55722	0.000374804	0.00349837
FGRAMPH1_01G10237	unnamed protein product	35.0902	-3.41077	0.564632	-6.0407	1.53446e-09	6.78038e-08
FGRAMPH1_01G10239	thaumatin family	275.942	-3.04593	0.385752	-7.89608	2.87816e-15	3.23395e-13
FGRAMPH1_01G10253	unnamed protein product	162.166	-1.61045	0.336564	-4.78498	1.71006e-06	3.63519e-05
FGRAMPH1_01G10275	unnamed protein product	633.97	-2.55225	0.423564	-6.02567	1.6841e-09	7.35888e-08
FGRAMPH1_01G10287	lysosomal acid lipase cholesteryl ester hydrolase	2251.29	-1.01647	0.343987	-2.95498	0.00312687	0.0184917
FGRAMPH1_01G10323	pirin (iron-binding nuclear )	278.311	-1.24342	0.362274	-3.43225	0.000598592	0.00518135
FGRAMPH1_01G10325	hypothetical protein	453.773	-1.47599	0.44551	-3.31303	0.000922925	0.00722004
FGRAMPH1_01G10353	phosphoenolpyruvate carboxykinase	518.624	-1.95319	0.492959	-3.96218	7.42689e-05	0.000922041
FGRAMPH1_01G10379	alpha-d-xyloside xylohydrolase	629.947	-3.01705	0.39807	-7.57918	3.47741e-14	3.30858e-12
FGRAMPH1_01G10387	methionyl-tRNA synthetase	2445.06	-2.19662	0.417432	-5.26221	1.42334e-07	4.07586e-06
FGRAMPH1_01G10413	williams-beuren syndrome chromosomal region 27	2377.98	-2.99121	0.586589	-5.09934	3.40847e-07	8.82817e-06
FGRAMPH1_01G10467	unnamed protein product	755.165	-1.23446	0.357706	-3.45103	0.000558445	0.00488763
FGRAMPH1_01G10481	amidophosphoribosyltransferase	389.774	-1.92932	0.648856	-2.97341	0.00294509	0.0177096
FGRAMPH1_01G10499	dna excision repair ercc-4	788.077	-1.8133	0.398603	-4.54914	5.38652e-06	9.94524e-05
FGRAMPH1_01G10523	ubiquitin carboxyl-terminal hydrolase l3	666.09	-2.29706	0.377758	-6.08077	1.19609e-09	5.46958e-08
FGRAMPH1_01G10533	hypothetical protein	281.203	-1.43569	0.406982	-3.52766	0.000419252	0.00385229
FGRAMPH1_01G10567	hypothetical protein	706.396	-1.25665	0.341113	-3.68397	0.000229633	0.00231953
FGRAMPH1_01G10579	MAP kinase kinase Pbs2	4787.53	-1.36219	0.476602	-2.85813	0.00426141	0.0235155
FGRAMPH1_01G10587	pls1 tetraspanin	1008.22	-2.56967	0.399898	-6.42582	1.31162e-10	7.00202e-09
FGRAMPH1_01G10595	ctr copper transporter	229.505	-1.6317	0.414315	-3.93832	8.20547e-05	0.000999052
FGRAMPH1_01G10673	3-oxoacyl-[acyl-carrier ] reductase	7330.5	-1.36416	0.368582	-3.70109	0.000214671	0.00219233
FGRAMPH1_01G10725	ab hydrolase superfamily	989.94	-2.72318	0.608388	-4.47606	7.60317e-06	0.000135711
FGRAMPH1_01G10737	argonaute 18	397.025	-1.16794	0.423845	-2.75558	0.00585885	0.0300142
FGRAMPH1_01G10751	ca2+:h+ antiporter	410.692	-1.68368	0.363677	-4.6296	3.66367e-06	7.12091e-05
FGRAMPH1_01G10807	gtpase-activator for ras gtpase	12.4591	-2.19299	0.639186	-3.43092	0.000601548	0.00518524
FGRAMPH1_01G10819	unspecified product	3946.15	-1.17066	0.381862	-3.06567	0.00217185	0.0139866
FGRAMPH1_01G10841	polyketide synthase	171.818	-3.00071	0.425707	-7.04877	1.80508e-12	1.32276e-10
FGRAMPH1_01G10847	alpha-d-xyloside xylohydrolase	25.6203	-2.14316	0.537258	-3.98907	6.63318e-05	0.000837883
FGRAMPH1_01G10907	hypothetical protein	16.8211	-2.69188	0.752587	-3.57684	0.000347774	0.00329826
FGRAMPH1_01G10925	hypothetical protein	48.7894	-2.608	0.437316	-5.96365	2.46664e-09	1.05059e-07
FGRAMPH1_01G10931	unnamed protein product	133.591	-1.82366	0.392024	-4.65191	3.28879e-06	6.47766e-05
FGRAMPH1_01G10975	hypothetical protein	9068.69	-2.91793	0.567857	-5.13849	2.76953e-07	7.35921e-06
FGRAMPH1_01G10983	dead deah box helicase	99.4446	-2.46836	0.477078	-5.17391	2.2924e-07	6.23174e-06
FGRAMPH1_01G10985	unnamed protein product	195.546	-1.83316	0.556599	-3.2935	0.000989479	0.00761505
FGRAMPH1_01G10993	cryptochrome DASH	7395.81	-2.49441	0.521543	-4.78275	1.72912e-06	3.66251e-05
FGRAMPH1_01G11007	hypothetical protein	53.4123	-2.17491	0.444086	-4.89749	9.70675e-07	2.23672e-05
FGRAMPH1_01G11043	hypothetical protein	26.8178	-2.08085	0.623204	-3.33896	0.000840926	0.00670354
FGRAMPH1_01G11045	hypothetical protein	45.9001	-3.5285	0.505906	-6.97461	3.06724e-12	2.17996e-10
FGRAMPH1_01G11047	ubiquinone biosynthesis coq- mitochondrial	14.654	-3.25387	0.743771	-4.37483	1.21527e-05	0.000200249
FGRAMPH1_01G11063	unnamed protein product	3605.17	-1.52826	0.406379	-3.76067	0.000169461	0.00180932
FGRAMPH1_01G11067	hypothetical protein	1087.71	-2.53755	0.523899	-4.84359	1.27517e-06	2.83858e-05
FGRAMPH1_01G11069	tRNA (uracil-O(2)-)-methyltransferase	219.57	-1.12541	0.328147	-3.42958	0.000604511	0.0051907
FGRAMPH1_01G11127	hypothetical protein	124.742	-1.61769	0.509754	-3.17346	0.00150633	0.0105096
FGRAMPH1_01G11161	hypothetical protein	508.927	-1.47726	0.495288	-2.98264	0.00285778	0.0173348
FGRAMPH1_01G11207	hypothetical protein	143.424	-1.37958	0.487939	-2.82736	0.00469333	0.025284
FGRAMPH1_01G11219	hypothetical protein	1625.84	-1.68119	0.403632	-4.16515	3.11148e-05	0.000441217
FGRAMPH1_01G11249	esterase lipase	459.584	-1.35342	0.357561	-3.78514	0.00015362	0.00166888
FGRAMPH1_01G11255	osomolarity two-component response regulator ssk1	1839.07	-1.1937	0.309757	-3.85368	0.000116358	0.0013341
FGRAMPH1_01G11263	hypothetical protein FPSE_08877	1561.43	-1.64892	0.376173	-4.38341	1.16838e-05	0.000193875
FGRAMPH1_01G11265	hypothetical protein	816.693	-1.50968	0.393571	-3.83585	0.000125128	0.00140865
FGRAMPH1_01G11281	sterol glucosyltransferase	1478.7	-1.83755	0.351824	-5.22291	1.7613e-07	4.88936e-06
FGRAMPH1_01G11283	unnamed protein product	1412.64	-1.02928	0.362508	-2.83934	0.00452068	0.0245331
FGRAMPH1_01G11325	gluconate 5-dehydrogenase	6299.75	-3.70021	0.735777	-5.02899	4.93079e-07	1.2351e-05
FGRAMPH1_01G11329	hypothetical protein	2101.93	-1.17481	0.371669	-3.16091	0.00157278	0.010864
FGRAMPH1_01G11353	hypothetical protein	23.267	-1.83686	0.627597	-2.92681	0.00342453	0.0199716
FGRAMPH1_01G11381	vault poly	499.115	-1.26408	0.46994	-2.68988	0.0071478	0.0349916
FGRAMPH1_01G11395	Lysophospholipase 2	284.499	-5.8144	0.617713	-9.41277	4.83211e-21	1.00016e-18
FGRAMPH1_01G11397	MFS transporter	1777.24	-4.67801	0.48293	-9.68672	3.43381e-22	7.64378e-20
FGRAMPH1_01G11399	positive activator of transcription	473.773	-1.9498	0.388937	-5.01315	5.35448e-07	1.33275e-05
FGRAMPH1_01G11411	unnamed protein product	630.225	-1.43982	0.323527	-4.45039	8.57137e-06	0.00015026
FGRAMPH1_01G11451	ABC transporter CDR4	58.5931	-1.58478	0.484012	-3.27426	0.0010594	0.00800574
FGRAMPH1_01G11481	hypothetical protein	433.998	-4.87347	0.636456	-7.65719	1.90041e-14	1.90008e-12
FGRAMPH1_01G11483	hypothetical protein	77.3712	-2.43356	0.730881	-3.32963	0.000869607	0.00688103
FGRAMPH1_01G11499	Tip elongation aberrant 3	98.7488	-1.73844	0.672487	-2.58509	0.00973548	0.043917
FGRAMPH1_01G11503	multidrug resistant	20.1446	-2.00401	0.660133	-3.03577	0.00239926	0.0150486
FGRAMPH1_01G11505	brefeldin a resistance	1859.06	-2.26657	0.407369	-5.56394	2.63755e-08	9.04589e-07
FGRAMPH1_01G11507	hypothetical protein	31.5017	-1.95229	0.68042	-2.86924	0.00411454	0.0229411
FGRAMPH1_01G11555	arginine deiminase type-3	2439.9	-1.75344	0.48866	-3.58825	0.000332901	0.00318666
FGRAMPH1_01G11559	hypothetical protein	632.513	-1.76091	0.559651	-3.14645	0.00165266	0.0113033
FGRAMPH1_01G11561	unnamed protein product	331.996	-2.54022	0.508357	-4.99691	5.82549e-07	1.42592e-05
FGRAMPH1_01G11565	unnamed protein product	518.867	-4.28251	0.499875	-8.56716	1.06069e-17	1.48977e-15
FGRAMPH1_01G11583	hypothetical protein	2976.16	-1.062	0.284161	-3.73733	0.000185987	0.00194356
FGRAMPH1_01G11587	isoflavone reductase	699.81	-1.63455	0.394248	-4.14599	3.38348e-05	0.000475217
FGRAMPH1_01G11593	cytochrome p450 oxidoreductase	5.46934	-3.38066	0.944036	-3.58107	0.000342191	0.00325841
FGRAMPH1_01G11629	hypothetical protein	484.915	-3.91026	0.544112	-7.1865	6.64739e-13	5.26349e-11
FGRAMPH1_01G11633	hypothetical protein	6135.62	-1.26637	0.455628	-2.7794	0.00544595	0.0284424
FGRAMPH1_01G11649	hypothetical protein	201.417	-4.78963	0.617506	-7.75642	8.73605e-15	9.12106e-13
FGRAMPH1_01G11651	unnamed protein product	838.912	-4.26038	0.441293	-9.65431	4.713e-22	1.0297e-19
FGRAMPH1_01G11665	hypothetical protein	132.566	-2.56223	0.478839	-5.35093	8.75056e-08	2.66768e-06
FGRAMPH1_01G11687	hypothetical protein	1472.74	-1.90858	0.56428	-3.38234	0.000718722	0.00594634
FGRAMPH1_01G11689	amino acid transporter	7455.8	-1.595	0.449459	-3.54871	0.000387126	0.00359915
FGRAMPH1_01G11725	mfs-multidrug-resistance transporter	11999.5	-1.62836	0.608764	-2.67486	0.00747611	0.0360602
FGRAMPH1_01G11727	hypothetical protein	2937.22	-1.75422	0.567984	-3.0885	0.00201168	0.0131855
FGRAMPH1_01G11775	Phosphoethanolamine N-methyltransferase 3	5084.17	-1.69664	0.400181	-4.23968	2.23836e-05	0.000334704
FGRAMPH1_01G11785	hypothetical protein	5.32368	-2.23692	0.878369	-2.54668	0.0108754	0.0478406
FGRAMPH1_01G11827	integral membrane PTH11	12.0481	-2.6927	0.692169	-3.89024	0.000100147	0.00118035
FGRAMPH1_01G11833	hypothetical protein	15.9634	-2.54573	0.873696	-2.91375	0.00357112	0.0205736
FGRAMPH1_01G11841	mrna 3 -end-processing yth1	2213.65	-1.99596	0.278319	-7.1715	7.41804e-13	5.79589e-11
FGRAMPH1_01G11845	hypothetical protein	81.3765	-1.27639	0.441761	-2.88933	0.00386062	0.0218454
FGRAMPH1_01G11847	Carboxypeptidase 2	14.8758	-1.91852	0.603986	-3.17643	0.00149098	0.0104271
FGRAMPH1_01G11851	hexokinase	996.641	-1.58844	0.428019	-3.71114	0.000206325	0.00211684
FGRAMPH1_01G11877	malic acid transport	35.9127	-3.75892	0.58029	-6.47767	9.31508e-11	5.11159e-09
FGRAMPH1_01G11879	Glycoside hydrolase family 43	837.576	-2.64219	0.472985	-5.58621	2.32081e-08	8.19788e-07
FGRAMPH1_01G11881	ribonucleoside-triphosphate reductase	23223.3	-2.84673	0.571845	-4.97815	6.41959e-07	1.55201e-05
FGRAMPH1_01G11883	aminopeptidase Y	452.771	-2.29002	0.378915	-6.04363	1.50684e-09	6.68336e-08
FGRAMPH1_01G11901	major allergen alt	717.702	-2.28909	0.535796	-4.27232	1.93454e-05	0.00029488
FGRAMPH1_01G11909	hypothetical protein	13.6455	-2.4684	0.850766	-2.90138	0.0037152	0.0212159
FGRAMPH1_01G11911	unnamed protein product	172.671	-2.22223	0.740104	-3.00259	0.00267695	0.0164414
FGRAMPH1_01G11927	hypothetical protein	451.057	-4.21903	0.603618	-6.98957	2.75724e-12	1.97151e-10
FGRAMPH1_01G11949	unnamed protein product	4354.93	-2.50924	0.475275	-5.27955	1.29499e-07	3.76312e-06
FGRAMPH1_01G11951	hypothetical protein	52.8103	-2.07286	0.489599	-4.23378	2.29792e-05	0.000341429
FGRAMPH1_01G11963	unnamed protein product	26.1521	-4.48422	0.740557	-6.05519	1.40248e-09	6.29145e-08
FGRAMPH1_01G11971	phytoene dehydrogenase	16276.4	-2.41972	0.603818	-4.00737	6.13978e-05	0.000782259
FGRAMPH1_01G11985	L-saccharopine oxidase	112.504	-4.30436	0.737223	-5.83862	5.26356e-09	2.07691e-07
FGRAMPH1_01G12003	unnamed protein product	95.3854	-1.78091	0.376836	-4.72596	2.29027e-06	4.70743e-05
FGRAMPH1_01G12005	hypothetical protein	282.082	-1.52722	0.318376	-4.79692	1.61127e-06	3.46263e-05
FGRAMPH1_01G12013	mate efflux family subfamily	83.7601	-3.20638	0.446161	-7.18661	6.64206e-13	5.26349e-11
FGRAMPH1_01G12015	mate efflux family subfamily	145.881	-3.06799	0.510204	-6.01326	1.81826e-09	7.88669e-08
FGRAMPH1_01G12027	unnamed protein product	28.6055	-2.2778	0.560274	-4.06551	4.79266e-05	0.000634611
FGRAMPH1_01G12029	benzoate 4-monooxygenase cytochrome p450	2172.56	-3.65078	0.503075	-7.25694	3.9594e-13	3.26664e-11
FGRAMPH1_01G12043	amino acid permease	37.5617	-2.21632	0.574417	-3.85838	0.000114142	0.00131253
FGRAMPH1_01G12071	unnamed protein product	134.219	-2.31144	0.47485	-4.86772	1.12892e-06	2.55642e-05
FGRAMPH1_01G12083	hypothetical protein	29.4674	-1.54656	0.577372	-2.67863	0.00739251	0.0358065
FGRAMPH1_01G12093	unnamed protein product	133.865	-2.90326	0.46471	-6.24747	4.17146e-10	2.07293e-08
FGRAMPH1_01G12095	glutamate carboxypeptidase 2	313.12	-3.02312	0.520264	-5.81073	6.21995e-09	2.40924e-07
FGRAMPH1_01G12109	lipid phosphate phosphatase 1	8721.55	-2.74079	0.452575	-6.056	1.39551e-09	6.28407e-08
FGRAMPH1_01G12119	O-acetyltransferase CAS1	28.026	-2.55538	0.774474	-3.29951	0.000968544	0.00749304
FGRAMPH1_01G12121	related to thioredoxin	861.291	-1.65374	0.633914	-2.60878	0.00908666	0.0417972
FGRAMPH1_01G12189	L-pipecolate oxidase	107.148	-1.74894	0.423504	-4.1297	3.63238e-05	0.000504174
FGRAMPH1_01G12215	unnamed protein product	189.509	-1.98888	0.517339	-3.84444	0.000120826	0.00137332
FGRAMPH1_01G12219	mfs sp major inositol transporter	2336.43	-1.3982	0.489257	-2.8578	0.0042659	0.0235293
FGRAMPH1_01G12257	hypothetical protein	382.349	-2.89102	0.689532	-4.19273	2.75622e-05	0.000398503
FGRAMPH1_01G12297	phenol hydroxylase	522.163	-1.34736	0.456959	-2.94854	0.00319277	0.0188247
FGRAMPH1_01G12299	integral membrane PTH11	6.12032	-2.49436	0.850282	-2.93357	0.00335089	0.0196003
FGRAMPH1_01G12363	hypothetical protein	1217.34	-1.74949	0.324176	-5.39675	6.78585e-08	2.10683e-06
FGRAMPH1_01G12379	hypothetical protein	708.868	-1.61945	0.399743	-4.05122	5.0952e-05	0.000667183
FGRAMPH1_01G12429	integral membrane	136.891	-1.13242	0.426159	-2.65726	0.00787775	0.0375522
FGRAMPH1_01G12439	linear gramicidin synthase subunit d	81.01	-1.91508	0.577483	-3.31625	0.000912358	0.00714741
FGRAMPH1_01G12453	cytochrome p450	17.7599	-2.25802	0.634057	-3.56123	0.000369126	0.00345357
FGRAMPH1_01G12495	unnamed protein product	1091.23	-2.06574	0.292929	-7.05202	1.7634e-12	1.30029e-10
FGRAMPH1_01G12497	hypothetical protein	271.368	-3.2822	0.380689	-8.62173	6.59516e-18	9.60614e-16
FGRAMPH1_01G12499	cmgc ck2 kinase	403.984	-1.02516	0.394776	-2.59682	0.00940916	0.0429508
FGRAMPH1_01G12539	hypothetical protein	1572.89	-1.33039	0.306671	-4.33815	1.43685e-05	0.000231584
FGRAMPH1_01G12569	related to oxidoreductase	79.9099	-1.59358	0.426155	-3.73943	0.000184438	0.00193423
FGRAMPH1_01G12575	related to the plant PR-1 class of pathogen related s	761.435	-1.03667	0.309128	-3.35354	0.000797838	0.00644278
FGRAMPH1_01G12581	hypothetical protein	1170.49	-2.0601	0.349049	-5.90204	3.59044e-09	1.47596e-07
FGRAMPH1_01G12583	gluconate 5-dehydrogenase	26.2908	-1.4775	0.565326	-2.61354	0.00896103	0.0414597
FGRAMPH1_01G12585	alkaline proteinase precursor	79.7912	-2.80889	0.40872	-6.87239	6.31338e-12	4.23212e-10
FGRAMPH1_01G12595	related to beta-galactosidase	224.321	-2.33133	0.412629	-5.64994	1.60505e-08	5.86266e-07
FGRAMPH1_01G12679	chaperone hsp31	9.41961	-2.70903	0.831673	-3.25732	0.00112469	0.00837168
FGRAMPH1_01G12697	long-chain acyl- synthetase	386.633	-3.65882	0.442758	-8.26369	1.41235e-16	1.73573e-14
FGRAMPH1_01G12699	hypothetical protein	1020.61	-1.08719	0.309115	-3.51711	0.000436265	0.00397764
FGRAMPH1_01G12703	hypothetical protein	46.7644	-1.28082	0.432879	-2.95885	0.00308788	0.0183162
FGRAMPH1_01G12769	L-2,4-diaminobutyrate decarboxylase	260.902	-2.24736	0.526406	-4.26925	1.96136e-05	0.000298582
FGRAMPH1_01G12781	inactive purple acid phosphatase 16	281.895	-1.01201	0.36856	-2.74585	0.00603541	0.0306921
FGRAMPH1_01G12793	Acid phosphatase	144.446	-3.20602	0.586193	-5.46921	4.52034e-08	1.46514e-06
FGRAMPH1_01G12813	hypothetical protein	479.855	-1.42745	0.327966	-4.35243	1.34638e-05	0.000218195
FGRAMPH1_01G12843	hypothetical protein	15.8283	-2.61012	0.673128	-3.8776	0.000105493	0.00122742
FGRAMPH1_01G12869	endothiapepsin precursor	364.13	-3.44153	0.467838	-7.35624	1.89165e-13	1.60559e-11
FGRAMPH1_01G12881	3-oxoacyl-[acyl-carrier- ] reductase	357.826	-3.65679	0.391826	-9.3327	1.0321e-20	1.99619e-18
FGRAMPH1_01G12885	unnamed protein product	2243.31	-3.19685	0.607486	-5.26243	1.42168e-07	4.07586e-06
FGRAMPH1_01G12891	nfx1-type zinc finger-containing 1	321.19	-1.94891	0.501064	-3.88955	0.000100431	0.00118134
FGRAMPH1_01G12897	7-dehydrocholesterol reductase	44.7542	-1.25213	0.474685	-2.63781	0.00834422	0.0392211
FGRAMPH1_01G12933	unnamed protein product	867.571	-1.9439	0.457363	-4.25024	2.13546e-05	0.000322588
FGRAMPH1_01G12939	alpha beta-glucosidase agdC	168.155	-1.84033	0.578552	-3.18093	0.00146805	0.0102973
FGRAMPH1_01G12983	hybrid signal transduction histidine kinase k	350.874	-1.68451	0.471868	-3.56987	0.000357153	0.00337095
FGRAMPH1_01G13043	hypothetical protein	1484.74	-1.50249	0.461762	-3.25382	0.00113865	0.00844363
FGRAMPH1_01G13053	hypothetical protein	10.3893	-2.36587	0.763654	-3.09809	0.00194773	0.012903
FGRAMPH1_01G13065	hypothetical protein	752.148	-1.41485	0.349937	-4.04316	5.27366e-05	0.000685983
FGRAMPH1_01G13075	hypothetical protein	4.44966	-2.35941	0.897579	-2.62864	0.0085728	0.0401464
FGRAMPH1_01G13091	hypothetical protein	12.2151	-2.54727	0.682254	-3.73361	0.000188756	0.00196552
FGRAMPH1_01G13095	glycosyl hydrolase family 17	10153.5	-1.35128	0.404527	-3.34038	0.000836625	0.0066828
FGRAMPH1_01G13101	trichothecene C-15 esterase	250.114	-1.36495	0.442418	-3.08521	0.00203409	0.013288
FGRAMPH1_01G13119	trichothecene efflux pump	14.7663	-1.85742	0.663321	-2.80018	0.00510735	0.0270209
FGRAMPH1_01G13121	cytochrome P450	20.6343	-2.25068	0.78918	-2.85192	0.00434563	0.0238908
FGRAMPH1_01G13123	trichothecene biosynthesis gene	11.2627	-4.49035	0.883753	-5.081	3.75449e-07	9.65043e-06
FGRAMPH1_01G13125	chitin deacetylase	3892.66	-1.24035	0.381867	-3.24811	0.00116174	0.0085893
FGRAMPH1_01G13145	related to calcium-related spray	3073.37	-1.48	0.386648	-3.82777	0.00012931	0.00144744
FGRAMPH1_01G13165	related to aminopeptidase	17.1174	-1.63633	0.635364	-2.57542	0.0100119	0.0449129
FGRAMPH1_01G13169	sh3 ysc84 1	146.68	-2.36901	0.63724	-3.71761	0.000201116	0.0020741
FGRAMPH1_01G13173	unspecified product	33806.9	-1.62055	0.289398	-5.59973	2.14687e-08	7.74581e-07
FGRAMPH1_01G13175	nitrogen assimilation transcription factor nirA	86.3848	-2.02194	0.386442	-5.23219	1.67512e-07	4.6832e-06
FGRAMPH1_01G13177	mfs transporter	84.9062	-1.43859	0.448318	-3.20885	0.00133266	0.00954626
FGRAMPH1_01G13181	Phosphoethanolamine N-methyltransferase 3	1867.94	-2.06027	0.333301	-6.18143	6.35245e-10	3.03426e-08
FGRAMPH1_01G13199	tripeptidyl aminopeptidase	1251.4	-1.69005	0.473608	-3.56845	0.000359103	0.00338633
FGRAMPH1_01G13215	hypothetical protein	139.934	-1.069	0.359747	-2.97154	0.00296315	0.0177638
FGRAMPH1_01G13233	related to dienelactone hydrolase and related enzymes	4652.58	-3.14632	0.536096	-5.86894	4.38601e-09	1.76608e-07
FGRAMPH1_01G13243	ADP-ribosylation factor	294.077	-2.36053	0.563615	-4.18819	2.81188e-05	0.000405061
FGRAMPH1_01G13245	hypothetical protein	55.879	-2.61285	0.50632	-5.16046	2.4634e-07	6.63544e-06
FGRAMPH1_01G13259	Triacylglycerol lipase	5.12655	-2.30754	0.848321	-2.72013	0.00652571	0.0325265
FGRAMPH1_01G13269	gentisate 1,2-dioxygenase oxidoreductase	3.4029	-2.38564	0.939643	-2.53888	0.0111209	0.0486842
FGRAMPH1_01G13309	hypothetical protein	11.1378	-2.91516	0.827761	-3.52174	0.000428721	0.00393011
FGRAMPH1_01G13311	unnamed protein product	35.923	-4.03861	0.709519	-5.69204	1.25533e-08	4.65734e-07
FGRAMPH1_01G13313	hypothetical protein	46.1598	-3.4211	0.76978	-4.44426	8.81964e-06	0.000153676
FGRAMPH1_01G13331	alpha-glucuronidase precursor	180.606	-2.2207	0.443137	-5.01132	5.4057e-07	1.33703e-05
FGRAMPH1_01G13335	unnamed protein product	117.868	-3.38454	0.512892	-6.59893	4.14131e-11	2.43081e-09
FGRAMPH1_01G13339	sensor hoxx	32.3609	-2.40592	0.662633	-3.63084	0.000282498	0.0027722
FGRAMPH1_01G13341	unnamed protein product	19.567	-4.1323	0.745353	-5.54408	2.95505e-08	9.96744e-07
FGRAMPH1_01G13343	unnamed protein product	924.613	-5.88676	0.44139	-13.3368	1.41319e-40	1.19091e-37
FGRAMPH1_01G13361	hypothetical protein	117.355	-2.35071	0.513236	-4.58017	4.64605e-06	8.76103e-05
FGRAMPH1_01G13367	hypothetical protein	23.1899	-2.66691	0.781179	-3.41395	0.00064029	0.00543855
FGRAMPH1_01G13369	glucarate dehydratase	6.77581	-2.9018	0.865692	-3.352	0.000802287	0.00647411
FGRAMPH1_01G13409	hypothetical protein	21585	-2.88328	0.489846	-5.8861	3.95415e-09	1.61422e-07
FGRAMPH1_01G13411	related to cercosporin resistance	16.1715	-2.5795	0.626727	-4.11582	3.8581e-05	0.000528049
FGRAMPH1_01G13413	unnamed protein product	371.501	-2.38976	0.553031	-4.32121	1.55176e-05	0.00024574
FGRAMPH1_01G13439	filamentous hemagglutinin adhesin	48.3969	-1.16026	0.402613	-2.88182	0.00395389	0.0222664
FGRAMPH1_01G13453	unnamed protein product	691.589	-1.24482	0.387342	-3.21374	0.00131019	0.00941967
FGRAMPH1_01G13461	hypothetical protein FLAG1_09308	637.533	-1.59841	0.295837	-5.40302	6.55297e-08	2.03989e-06
FGRAMPH1_01G13477	hypothetical protein	1095.94	-2.55661	0.45899	-5.57008	2.54615e-08	8.80924e-07
FGRAMPH1_01G13479	hypothetical protein	425.238	-1.49519	0.448201	-3.33598	0.000849984	0.00676607
FGRAMPH1_01G13505	trehalose-6-phosphate hydrolase	52.5985	-1.06401	0.414663	-2.56595	0.0102892	0.0459297
FGRAMPH1_01G13519	oxidoreductase	1519.81	-1.48039	0.514353	-2.87815	0.00400015	0.0224519
FGRAMPH1_01G13545	hypothetical protein	463.069	-2.7602	0.711501	-3.87941	0.000104712	0.00122075
FGRAMPH1_01G13579	hypothetical protein	47.7819	-6.28078	0.801584	-7.83547	4.67096e-15	5.15028e-13
FGRAMPH1_01G13581	nonribosomal peptide synthetase	145.819	-5.98748	0.526733	-11.3672	6.09047e-30	2.47777e-27
FGRAMPH1_01G13583	siderophore iron transporter mirb	268.126	-6.47111	0.69257	-9.34362	9.30992e-21	1.83064e-18
FGRAMPH1_01G13585	alpha beta-hydrolase	1593.62	-6.33726	0.421181	-15.0464	3.64488e-51	4.77804e-48
FGRAMPH1_01G13607	nonribosomal peptide synthetase	370.074	-2.26326	0.4254	-5.32032	1.03588e-07	3.09399e-06
FGRAMPH1_01G13613	unnamed protein product	78.8903	-1.08573	0.388992	-2.79115	0.00525209	0.027601
FGRAMPH1_01G13633	DUF895 domain membrane	15.175	-1.65975	0.627023	-2.64702	0.00812037	0.0383748
FGRAMPH1_01G13643	Protoporphyrin uptake 1	112.096	-1.94574	0.524123	-3.71238	0.00020532	0.00211376
FGRAMPH1_01G13649	inactive purple acid phosphatase 16	7.57344	-2.09873	0.793134	-2.64613	0.00814191	0.0384387
FGRAMPH1_01G13663	eukaryotic phosphomannomutase	75.6393	-1.95221	0.45283	-4.31112	1.62428e-05	0.000255509
FGRAMPH1_01G13687	shikimate kinase	269.376	-1.89657	0.395669	-4.79331	1.64053e-06	3.5127e-05
FGRAMPH1_01G13689	hypothetical protein	40.8764	-1.80973	0.482448	-3.75114	0.00017603	0.00186261
FGRAMPH1_01G13709	hypothetical protein	120.876	-3.09459	0.61158	-5.06	4.19262e-07	1.06605e-05
FGRAMPH1_01G13737	tyrosinase central	120.303	-2.35269	0.595156	-3.95306	7.71576e-05	0.000950214
FGRAMPH1_01G13739	glutathione s-transferase p 10	166.788	-2.29593	0.636498	-3.60712	0.000309616	0.0029868
FGRAMPH1_01G13743	integral membrane	3954.25	-1.04166	0.342668	-3.03986	0.00236688	0.014901
FGRAMPH1_01G13749	ATP-binding subfamily B	1797.09	-1.44713	0.310877	-4.655	3.23987e-06	6.42419e-05
FGRAMPH1_01G13753	hypothetical protein	20.6982	-1.78744	0.541552	-3.30059	0.000964812	0.00746907
FGRAMPH1_01G13795	related to integral membrane	125.168	-2.03416	0.364136	-5.58626	2.32017e-08	8.19788e-07
FGRAMPH1_01G13805	mannose-specific lectin	65.0903	-3.66968	0.689283	-5.32391	1.01563e-07	3.04895e-06
FGRAMPH1_01G13813	FAD-dependent oxidoreductase	199.351	-1.91387	0.301949	-6.33837	2.32207e-10	1.19587e-08
FGRAMPH1_01G13841	l-saccharopine oxidase	486.991	-1.61568	0.519205	-3.11183	0.00185932	0.0124004
FGRAMPH1_01G13859	peroxidase/catalase 2	2356.39	-3.17308	0.547562	-5.79492	6.83529e-09	2.6268e-07
FGRAMPH1_01G13861	sphingosine n-acyltransferase lag1	9595.61	-1.52018	0.392874	-3.86938	0.000109111	0.00126454
FGRAMPH1_01G13863	sphingosine n-acyltransferase lag1	868.473	-1.69064	0.444334	-3.80489	0.000141869	0.0015599
FGRAMPH1_01G13867	Aflatoxin biosynthesis ketoreductase nor-1	1823.64	-1.81829	0.279633	-6.50242	7.90357e-11	4.37776e-09
FGRAMPH1_01G13889	hc-toxin efflux carrier toxa	489.389	-1.11267	0.430434	-2.585	0.00973784	0.043917
FGRAMPH1_01G13955	hypothetical protein	11.523	-2.06939	0.744782	-2.77851	0.00546085	0.0284824
FGRAMPH1_01G14005	hypothetical protein	2446.09	-1.30482	0.382814	-3.40851	0.000653197	0.00552036
FGRAMPH1_01G14019	zinc alcohol dehydrogenase	17.9732	-2.3071	0.805453	-2.86436	0.00417856	0.0231993
FGRAMPH1_01G14065	hypothetical protein	126.683	-1.86306	0.676295	-2.7548	0.00587274	0.0300723
FGRAMPH1_01G14069	2,5-dichloro-2,5-cyclohexadiene-1,4-diol dehydrogenase	178.757	-3.50121	0.538324	-6.50391	7.82582e-11	4.35514e-09
FGRAMPH1_01G14071	succinate-semialdehyde dehydrogenase	225.413	-3.5898	0.614331	-5.84342	5.11394e-09	2.03146e-07
FGRAMPH1_01G14109	cyclopropane-fatty-acyl-phospholipid synthase	5378.86	-2.11836	0.632002	-3.35182	0.000802816	0.00647411
FGRAMPH1_01G14137	general amidase	27.308	-2.15126	0.633186	-3.39751	0.00068001	0.00567381
FGRAMPH1_01G14163	secreted aspartic ase	4792.36	-1.16173	0.305759	-3.79951	0.000144983	0.00158969
FGRAMPH1_01G14181	Major facilitator superfamily general substrate partial	148.914	-3.1172	0.449966	-6.92765	4.27902e-12	2.96964e-10
FGRAMPH1_01G14207	homocitrate synthase	52038.6	-1.74359	0.399644	-4.36286	1.28375e-05	0.000210648
FGRAMPH1_01G14209	Homocitrate synthase	6.03136	-2.65618	0.892992	-2.97447	0.00293494	0.0176607
FGRAMPH1_01G14231	btb poz	5191.41	-2.49597	0.358825	-6.95597	3.50155e-12	2.44446e-10
FGRAMPH1_01G14239	unnamed protein product	154.334	-1.6151	0.580377	-2.78285	0.00538845	0.0282295
FGRAMPH1_01G14261	hypothetical protein	319.578	-1.13002	0.389337	-2.90241	0.00370306	0.0211567
FGRAMPH1_01G14325	hypothetical protein	400.045	-2.1978	0.335467	-6.55146	5.69756e-11	3.29509e-09
FGRAMPH1_01G14339	hypothetical protein	3239.93	-1.31772	0.379096	-3.47596	0.000509022	0.00450183
FGRAMPH1_01G14347	ran kinase	5178.57	-1.4795	0.31648	-4.67487	2.94139e-06	5.93206e-05
FGRAMPH1_01G14359	hypothetical protein	99.9988	-1.17904	0.391569	-3.01107	0.00260328	0.0160888
FGRAMPH1_01G14399	pua rna-containing	4263.18	-1.86727	0.574936	-3.24778	0.0011631	0.0085893
FGRAMPH1_01G14407	unspecified product	170.642	-1.18175	0.325095	-3.63509	0.000277887	0.00273665
FGRAMPH1_01G14449	galactokinase	3077.24	-1.45275	0.444681	-3.26695	0.00108713	0.00815385
FGRAMPH1_01G14459	hypothetical protein	104.577	-3.89752	0.418329	-9.31687	1.19828e-20	2.28022e-18
FGRAMPH1_01G14473	Na(+)/H(+) antiporter 1	1518.47	-1.12347	0.329846	-3.40603	0.000659155	0.00555083
FGRAMPH1_01G14503	hypothetical protein	810.756	-1.53469	0.406332	-3.77695	0.000158763	0.00171528
FGRAMPH1_01G14591	chitinase 1	141.805	-1.97165	0.409967	-4.80929	1.51471e-06	3.273e-05
FGRAMPH1_01G14593	vi polysaccharide biosynthesis vipa tvib	24.0234	-3.34363	0.657299	-5.08692	3.63916e-07	9.39492e-06
FGRAMPH1_01G14627	glutathione s-transferase	325.475	-1.66338	0.435938	-3.81562	0.000135839	0.00150624
FGRAMPH1_01G14669	calcium channel yvc1	222.395	-1.55977	0.296512	-5.26038	1.4376e-07	4.10672e-06
FGRAMPH1_01G14717	hypothetical protein	917.893	-1.90885	0.302135	-6.31788	2.65178e-10	1.34273e-08
FGRAMPH1_01G14741	transcriptional regulator	4222.28	-1.73072	0.491245	-3.52312	0.000426493	0.00391272
FGRAMPH1_01G14753	hypothetical protein	25597.9	-1.47915	0.389966	-3.79304	0.000148817	0.00162719
FGRAMPH1_01G14769	related to vacuolar segregation PEP7	166.405	-1.68087	0.465091	-3.61407	0.00030143	0.00291498
FGRAMPH1_01G14771	siroheme synthase	4368.44	-1.15611	0.350803	-3.2956	0.000982115	0.00758311
FGRAMPH1_01G14779	hypothetical protein	208.059	-2.42957	0.449423	-5.40599	6.44514e-08	2.01163e-06
FGRAMPH1_01G14815	d-alanyl-d-alanine carboxypeptidase	296.971	-4.26565	0.583353	-7.3123	2.62604e-13	2.213e-11
FGRAMPH1_01G14817	Sodium- and chloride-dependent GABA transporter 1	41.5644	-5.75547	0.845445	-6.80762	9.92282e-12	6.4965e-10
FGRAMPH1_01G14827	f5 8 type c	47.9315	-1.98785	0.464845	-4.27637	1.89968e-05	0.00029107
FGRAMPH1_01G14835	D-xylulose reductase A	6.34252	-3.27728	0.88489	-3.7036	0.00021256	0.0021735
FGRAMPH1_01G14877	major facilitator superfamily transporter	33.2439	-2.43061	0.522361	-4.65313	3.26941e-06	6.46594e-05
FGRAMPH1_01G14883	golgi apyrase	30.3001	-1.63214	0.561797	-2.90521	0.00367007	0.0210029
FGRAMPH1_01G14885	e3 ubiquitin- ligase ccnb1ip1	37.036	-3.4601	0.742368	-4.6609	3.14832e-06	6.29558e-05
FGRAMPH1_01G14887	e3 ubiquitin- ligase ccnb1ip1	152.754	-5.27892	0.613233	-8.60834	7.41272e-18	1.06653e-15
FGRAMPH1_01G14909	related to polyphosphoinositide phosphatase family member	136.415	-1.58248	0.558016	-2.8359	0.00456972	0.024731
FGRAMPH1_01G14925	pentafunctional AROM polypeptide	5644.76	-1.27911	0.500416	-2.55609	0.0105854	0.0467742
FGRAMPH1_01G14943	phosphatidic acid-preferring phospholipase A1	885.795	-1.81513	0.403256	-4.50119	6.75754e-06	0.000122091
FGRAMPH1_01G15029	hypothetical protein	300.386	-2.51551	0.386117	-6.51489	7.27428e-11	4.10632e-09
FGRAMPH1_01G15055	hypothetical protein	69.8035	-1.89547	0.399675	-4.74254	2.11051e-06	4.37606e-05
FGRAMPH1_01G15059	hypothetical protein	132.986	-1.10111	0.404288	-2.72357	0.00645815	0.0323127
FGRAMPH1_01G15137	unnamed protein product	83.9614	-1.73726	0.609055	-2.85239	0.0043392	0.0238666
FGRAMPH1_01G15143	related to transmembrane	2398.32	-3.62804	0.608208	-5.96514	2.44426e-09	1.04483e-07
FGRAMPH1_01G15191	hypothetical protein	10315	-1.02916	0.36973	-2.78355	0.00537673	0.0281932
FGRAMPH1_01G15231	hypothetical protein	39.3947	-1.28633	0.477887	-2.6917	0.00710897	0.0348304
FGRAMPH1_01G15289	hypothetical protein	131.304	-1.02037	0.383124	-2.66328	0.00773838	0.0370075
FGRAMPH1_01G15293	pectinesterase family	23.1368	-2.47622	0.55165	-4.48875	7.16432e-06	0.000128849
FGRAMPH1_01G15309	Hybrid signal transduction dokA	632.294	-2.06683	0.422186	-4.89554	9.80376e-07	2.25467e-05
FGRAMPH1_01G15319	fad-linked oxidoreductase yvdp	17.4579	-2.07351	0.613724	-3.37856	0.000728661	0.00600751
FGRAMPH1_01G15327	key lime pathogenicity	545.588	-1.44181	0.508147	-2.83738	0.00454856	0.0246581
FGRAMPH1_01G15333	aminoglycoside 3 -phosphotransferase choline kinase	35.535	-2.27995	0.664345	-3.43188	0.000599407	0.00518461
FGRAMPH1_01G15335	trehalose phosphorylase	25786.4	-2.10529	0.622512	-3.38193	0.000719778	0.00595091
FGRAMPH1_01G15341	transcription factor	46.6753	-1.81073	0.577721	-3.13427	0.00172284	0.0116925
FGRAMPH1_01G15395	hypothetical protein	4848.69	-1.425	0.469505	-3.03512	0.00240441	0.0150729
FGRAMPH1_01G15397	hypothetical protein	839.991	-1.73047	0.412981	-4.19019	2.78723e-05	0.000402002
FGRAMPH1_01G15499	hypothetical protein	9.87785	-1.87592	0.725826	-2.58453	0.00975116	0.0439603
FGRAMPH1_01G15569	hypothetical protein	41.4932	-1.80655	0.656536	-2.75164	0.00592982	0.0302649
FGRAMPH1_01G15573	unspecified product	10129.6	-1.74049	0.614942	-2.83034	0.00464991	0.0250844
FGRAMPH1_01G15627	ATP binding cassette transporter	138.312	-2.078	0.737199	-2.81877	0.00482077	0.0257821
FGRAMPH1_01G15631	glutamyl-trna synthetase	10830.3	-2.053	0.533898	-3.8453	0.000120404	0.00136984
FGRAMPH1_01G15633	small secreted	3515.17	-3.24596	0.497791	-6.52072	6.99691e-11	3.96873e-09
FGRAMPH1_01G15643	unnamed protein product	1441.55	-4.99139	0.447405	-11.1563	6.67034e-29	2.5386e-26
FGRAMPH1_01G15645	wd-40 repeat	979.068	-4.48923	0.542455	-8.27576	1.27634e-16	1.60194e-14
FGRAMPH1_01G15651	averantin oxidoreductase	4.72915	-2.77373	0.924278	-3.00097	0.00269124	0.0165027
FGRAMPH1_01G15697	DUF1295 domain	1792.99	-1.61818	0.583749	-2.77204	0.00557055	0.0288885
FGRAMPH1_01G15741	unnamed protein product	195.176	-3.04627	0.442571	-6.88312	5.85557e-12	3.94766e-10
FGRAMPH1_01G15743	hypothetical protein	81.962	-2.27824	0.460553	-4.94676	7.54588e-07	1.78409e-05
FGRAMPH1_01G15765	amino-acid permease inda1	829.669	-7.04206	0.557687	-12.6273	1.49383e-36	8.3925e-34
FGRAMPH1_01G15815	tartrate transporter	9.1296	-2.15981	0.792432	-2.72555	0.00641951	0.0321484
FGRAMPH1_01G15897	unnamed protein product	110.396	-4.81485	0.554261	-8.68698	3.72201e-18	5.55851e-16
FGRAMPH1_01G15907	hypothetical protein	164.073	-1.13358	0.351411	-3.22581	0.00125618	0.00912631
FGRAMPH1_01G15915	cu2+-exporting atpase	18.6543	-1.94137	0.590864	-3.28564	0.00101749	0.00776907
FGRAMPH1_01G15985	related to tol	20.3871	-1.68777	0.552261	-3.05612	0.00224222	0.0142839
FGRAMPH1_01G16109	related to glucoamylase precursor	3.94392	-3.18048	0.947284	-3.35748	0.000786572	0.00637799
FGRAMPH1_01G16125	mfs general substrate transporter	51.9879	-3.36911	0.765127	-4.40334	1.06598e-05	0.000180545
FGRAMPH1_01G16141	hypothetical protein	19301.6	-1.15165	0.394325	-2.92056	0.00349405	0.0202561
FGRAMPH1_01G16191	alpha-l-fucosidase 2	58.3845	-1.66732	0.467849	-3.5638	0.000365531	0.00343082
FGRAMPH1_01G16193	hypothetical protein	9044.44	-3.07062	0.47919	-6.40794	1.475e-10	7.8036e-09
FGRAMPH1_01G16209	hypersensitive response-inducing	55.9873	-3.2293	0.665717	-4.85086	1.22929e-06	2.75726e-05
FGRAMPH1_01G16213	alpha-l-rhamnosidase c	14.6628	-3.43219	0.765725	-4.48228	7.3851e-06	0.000132617
FGRAMPH1_01G16217	antifungal	1032.02	-1.89293	0.393036	-4.81618	1.46335e-06	3.18536e-05
FGRAMPH1_01G16219	hypothetical protein	464.645	-1.0307	0.337689	-3.05223	0.00227152	0.0144238
FGRAMPH1_01G16237	unnamed protein product	21.0236	-2.5676	0.583395	-4.40114	1.07685e-05	0.000181542
FGRAMPH1_01G16281	conserved serine-rich	170.235	-2.38425	0.710564	-3.35544	0.000792391	0.00641271
FGRAMPH1_01G16289	Gentisate 1,2-dioxygenase	4.16937	-2.72096	0.917237	-2.96647	0.0030124	0.0179951
FGRAMPH1_01G16299	Ferric reductase transmembrane component 4	101.125	-4.02669	0.536839	-7.50074	6.34581e-14	5.62916e-12
FGRAMPH1_01G16355	hypothetical protein	8698	-2.92047	0.349167	-8.36409	6.05789e-17	7.85396e-15
FGRAMPH1_01G16357	unnamed protein product	48.0603	-1.81577	0.468049	-3.87945	0.000104691	0.00122075
FGRAMPH1_01G16397	hypothetical protein	90.3478	-1.17953	0.395415	-2.98301	0.00285428	0.0173224
FGRAMPH1_01G16399	hypothetical protein	26214.8	-3.14415	0.394321	-7.97357	1.54152e-15	1.80068e-13
FGRAMPH1_01G16403	L-xylulose reductase	251993	-1.43239	0.445624	-3.21434	0.00130743	0.00940554
FGRAMPH1_01G16405	mfs general substrate transporter	2518.32	-1.24372	0.395121	-3.14769	0.00164564	0.011288
FGRAMPH1_01G16439	Lactose permease	6.40067	-3.30875	0.879669	-3.76135	0.000168997	0.00180601
FGRAMPH1_01G16505	vegetative incompatibility het-e-1	138.753	-2.20237	0.479705	-4.59109	4.40938e-06	8.40418e-05
FGRAMPH1_01G16533	cellobiose dehydrogenase	43.8426	-1.1417	0.451012	-2.53141	0.0113606	0.0493672
FGRAMPH1_01G16541	hypothetical protein	3170.85	-1.50529	0.566012	-2.65947	0.00782631	0.0373825
FGRAMPH1_01G16577	oxidoreductase yusz	1612.07	-4.0918	0.42687	-9.58558	9.19414e-22	1.97223e-19
FGRAMPH1_01G16589	unnamed protein product	23.3412	-2.10167	0.569209	-3.69227	0.000222263	0.00225344
FGRAMPH1_01G16607	lysosomal cobalamin transporter	393.884	-3.17474	0.590677	-5.37476	7.6685e-08	2.34995e-06
FGRAMPH1_01G16623	related to beta-glucosidase	36.1266	-1.52362	0.557688	-2.73203	0.00629457	0.0317772
FGRAMPH1_01G16631	hypothetical protein	3221.21	-1.8666	0.486406	-3.83754	0.000124273	0.00140214
FGRAMPH1_01G16633	hypothetical protein	3243.72	-2.83097	0.552736	-5.12175	3.02718e-07	7.95426e-06
FGRAMPH1_01G16645	hypothetical protein	12.9238	-2.07235	0.676389	-3.06384	0.00218513	0.0140339
FGRAMPH1_01G16663	alpha-mannosidase 1a	1091.73	-1.83936	0.477247	-3.8541	0.000116157	0.0013331
FGRAMPH1_01G16665	hypothetical protein	62.3828	-2.39472	0.530867	-4.51096	6.45342e-06	0.000117496
FGRAMPH1_01G16667	hypothetical protein	67.0669	-1.5989	0.483153	-3.30931	0.000935277	0.00728824
FGRAMPH1_01G16669	hypothetical protein	13500.1	-1.94489	0.359714	-5.40676	6.41734e-08	2.00827e-06
FGRAMPH1_01G16679	related to aminopeptidase Y vacuolar	1126.75	-3.65676	0.491682	-7.43725	1.02803e-13	8.8531e-12
FGRAMPH1_01G16681	hypothetical protein	136.848	-2.43051	0.597777	-4.06591	4.78449e-05	0.000634611
FGRAMPH1_01G16701	cyclin-supressing kinase	322.837	-1.1973	0.336058	-3.56279	0.000366938	0.00343855
FGRAMPH1_01G16797	phosphatidylinositol- -trisphosphate 3-phosphatase and dual-specificity phosphatase pten	2234.06	-2.01703	0.456648	-4.41703	1.00067e-05	0.0001711
FGRAMPH1_01G16805	hypothetical protein	131.222	-1.00325	0.391808	-2.56058	0.0104498	0.0464
FGRAMPH1_01G16831	potassium sodium efflux p-type fungal-type	803.189	-2.47305	0.423499	-5.83957	5.23357e-09	2.072e-07
FGRAMPH1_01G16849	hypothetical protein	7622.42	-1.25578	0.387351	-3.24197	0.00118706	0.0087367
FGRAMPH1_01G16921	hypothetical protein	60.0115	-2.17841	0.571572	-3.81126	0.000138261	0.00152877
FGRAMPH1_01G16923	unnamed protein product	27.5036	-1.82665	0.513662	-3.55614	0.000376344	0.00350996
FGRAMPH1_01G16929	hypothetical protein	62.6941	-1.54577	0.508641	-3.03902	0.00237353	0.0149237
FGRAMPH1_01G17013	c6 finger	82.4417	-1.14415	0.445472	-2.5684	0.010217	0.0456762
FGRAMPH1_01G17019	lipase rog1	1684.05	-1.0082	0.355042	-2.83967	0.00451609	0.0245308
FGRAMPH1_01G17021	hypothetical protein	557.89	-1.34447	0.364013	-3.69346	0.00022122	0.00224996
FGRAMPH1_01G17023	hypothetical protein	4.94562	-2.47997	0.892419	-2.77893	0.00545382	0.0284583
FGRAMPH1_01G17031	hypothetical protein FPSE_04967	47.3623	-1.27196	0.451442	-2.81754	0.00483928	0.0258695
FGRAMPH1_01G17041	hypothetical protein	27.4394	-1.28169	0.506376	-2.5311	0.0113704	0.0493791
FGRAMPH1_01G17047	related to pombe Asp1p	2169.12	-1.2214	0.369538	-3.3052	0.000949072	0.00737751
FGRAMPH1_01G17049	hypothetical protein	275.581	-1.40341	0.360478	-3.8932	9.89324e-05	0.00117391
FGRAMPH1_01G17081	histidine kinase	303.031	-2.11593	0.520507	-4.06513	4.80064e-05	0.000634954
FGRAMPH1_01G17091	Solute carrier family 40 member 1	1522.45	-1.85481	0.562918	-3.295	0.000984224	0.00758573
FGRAMPH1_01G17133	hypothetical protein	43.557	-1.78656	0.52504	-3.4027	0.000667225	0.00559482
FGRAMPH1_01G17207	hypothetical protein	1298.22	-1.10675	0.43492	-2.54473	0.0109362	0.0480877
FGRAMPH1_01G17231	cdp-diacylglycerol-inositol 3-phosphatidyltransferase	6067.55	-1.76441	0.426028	-4.14155	3.4497e-05	0.000483942
FGRAMPH1_01G17265	aspartate aminotransferase	10195.5	-1.36564	0.298775	-4.5708	4.85873e-06	9.1134e-05
FGRAMPH1_01G17281	unnamed protein product	54532	-2.44868	0.529665	-4.62307	3.78094e-06	7.33677e-05
FGRAMPH1_01G17289	chloramphenicol phosphotransferase	2289.88	-1.6096	0.502624	-3.2024	0.00136287	0.00972117
FGRAMPH1_01G17325	integral membrane	22325.8	-1.64222	0.646444	-2.54039	0.0110728	0.0485278
FGRAMPH1_01G17327	GTPase-activating protein GYP7	4650.8	-1.29689	0.384823	-3.3701	0.000751402	0.00614277
FGRAMPH1_01G17359	malic acid transport	575.675	-1.50978	0.403651	-3.74031	0.00018379	0.00193086
FGRAMPH1_01G17383	leptomycin b resistance pmd1	363.541	-1.18739	0.429972	-2.76155	0.00575285	0.0296255
FGRAMPH1_01G17445	transcriptional regulatory	22.4988	-1.47591	0.527691	-2.79692	0.00515917	0.0272339
FGRAMPH1_01G17499	xeroderma pigmentosum group c-complementing	78.454	-2.12748	0.533054	-3.99112	6.57607e-05	0.000831559
FGRAMPH1_01G17531	Sphingoid long-chain base transporter RSB1	1369.83	-1.66844	0.52082	-3.20349	0.00135772	0.00969633
FGRAMPH1_01G17583	hypothetical protein	1821.4	-1.46746	0.572507	-2.56322	0.0103707	0.0462059
FGRAMPH1_01G17593	cut9 interacting scn1	292.39	-1.64688	0.377935	-4.35758	1.31511e-05	0.000214601
FGRAMPH1_01G17595	hypothetical protein	1151.57	-3.06833	0.40588	-7.5597	4.03995e-14	3.7237e-12
FGRAMPH1_01G17629	transcription activator	181.796	-1.69329	0.451629	-3.7493	0.000177327	0.00187364
FGRAMPH1_01G17643	phosphomannose isomerase type i	465.551	-2.88408	0.486817	-5.92435	3.13531e-09	1.31171e-07
FGRAMPH1_01G17659	hypothetical protein	365.73	-2.66918	0.361083	-7.39214	1.44479e-13	1.23519e-11
FGRAMPH1_01G17675	hypothetical protein	3139.45	-2.94379	0.50499	-5.8294	5.56254e-09	2.18313e-07
FGRAMPH1_01G17677	hypothetical protein	203.577	-2.132	0.47048	-4.53154	5.8556e-06	0.000107608
FGRAMPH1_01G17691	hypothetical protein	255.275	-1.51362	0.42426	-3.56767	0.000360169	0.00338858
FGRAMPH1_01G17707	hypothetical protein	55.1351	-3.92159	0.577112	-6.79519	1.08171e-11	6.97378e-10
FGRAMPH1_01G17715	hypothetical protein	23.0943	-2.14196	0.70934	-3.01965	0.00253066	0.0157536
FGRAMPH1_01G17717	hypothetical protein	17.3442	-2.40318	0.650941	-3.69185	0.000222624	0.00225453
FGRAMPH1_01G17743	major facilitator superfamily transporter	209.106	-1.72722	0.490739	-3.51963	0.000432146	0.0039523
FGRAMPH1_01G17745	translation initiation factor eIF-2B subunit 2	69.9048	-1.72332	0.409187	-4.21156	2.53614e-05	0.000370314
FGRAMPH1_01G17749	L-ornithine N5-oxygenase	398.151	-1.03309	0.294327	-3.50999	0.000448123	0.00405881
FGRAMPH1_01G17781	ferric cupric reductase transmembrane component 2	1841.55	-1.39866	0.312476	-4.47606	7.60341e-06	0.000135711
FGRAMPH1_01G17803	SAGA-associated factor 73	304.186	-1.41023	0.533241	-2.64465	0.0081776	0.0385609
FGRAMPH1_01G17813	hypothetical protein	91.3468	-3.07503	0.589642	-5.21508	1.83736e-07	5.08855e-06
FGRAMPH1_01G17825	glucan endo-1,3-beta-glucosidase	960.026	-2.50191	0.639485	-3.91238	9.13923e-05	0.00109801
FGRAMPH1_01G17839	negative regulator of differentiation 1	1338.98	-1.4249	0.329434	-4.3253	1.52327e-05	0.000242203
FGRAMPH1_01G17843	hypothetical protein	1929.92	-2.45411	0.539198	-4.55141	5.32865e-06	9.85383e-05
FGRAMPH1_01G17919	hypothetical protein	498.723	-1.32473	0.398779	-3.32197	0.000893845	0.00703508
FGRAMPH1_01G17957	hypothetical protein	13731.6	-1.90684	0.522517	-3.64934	0.000262919	0.00260665
FGRAMPH1_01G17967	hypothetical protein	82.4303	-1.73815	0.615818	-2.82251	0.00476497	0.0255762
FGRAMPH1_01G17995	prolyl 4-hydroxylase subunit alpha-1	293.083	-1.23823	0.37821	-3.27394	0.0010606	0.00800574
FGRAMPH1_01G18021	branched-chain-amino-acid aminotransferase 2	203.405	-2.03311	0.495929	-4.09959	4.13878e-05	0.000559328
FGRAMPH1_01G18105	sterol 3-beta-glucosyltransferase	847.459	-1.33319	0.399175	-3.33985	0.000838245	0.00669121
FGRAMPH1_01G18107	hypothetical protein	4088.69	-1.05447	0.395303	-2.6675	0.00764187	0.0366763
FGRAMPH1_01G18119	hypothetical protein	112.949	-3.00889	0.548457	-5.48609	4.10924e-08	1.34669e-06
FGRAMPH1_01G18125	ph-response regulator palh rim-21	1189.99	-1.2294	0.357307	-3.44074	0.000580124	0.00503999
FGRAMPH1_01G18127	acyl- -dependent ceramide synthase	7215.94	-1.78503	0.388409	-4.59575	4.31198e-06	8.27199e-05
FGRAMPH1_01G18131	heavy metal tolerance	807.37	-1.05328	0.36516	-2.88443	0.00392119	0.0221245
FGRAMPH1_01G18241	hypothetical protein	19.1698	-2.18469	0.63146	-3.45975	0.000540686	0.00475336
FGRAMPH1_01G18257	unnamed protein product	867.735	-1.423	0.460569	-3.08965	0.00200395	0.0131713
FGRAMPH1_01G18287	hypothetical protein	100.987	-1.42439	0.417364	-3.41281	0.000642971	0.00545739
FGRAMPH1_01G18299	sterol esterase 2	1062.87	-2.25062	0.503031	-4.47413	7.6723e-06	0.000136734
FGRAMPH1_01G18323	hypothetical protein	59.26	-1.72428	0.496546	-3.47254	0.000515549	0.00454592
FGRAMPH1_01G18329	s-adenosylmethionine mitochondrial carrier	403.251	-2.22333	0.457788	-4.85668	1.19373e-06	2.68771e-05
FGRAMPH1_01G18353	unnamed protein product	436.351	-2.02791	0.415112	-4.88522	1.03316e-06	2.36225e-05
FGRAMPH1_01G18409	tad2-trna-specific adenosine deaminase 2	2336.14	-2.36849	0.524096	-4.5192	6.20747e-06	0.000113368
FGRAMPH1_01G18421	related to hyp1	29191.2	-1.81225	0.372447	-4.86577	1.1401e-06	2.5768e-05
FGRAMPH1_01G18451	Bifunctional xylanase deacetylase	2509.06	-5.08273	0.559095	-9.09099	9.81452e-20	1.65417e-17
FGRAMPH1_01G18455	hypothetical protein	541.887	-1.08948	0.353926	-3.07828	0.00208199	0.0135168
FGRAMPH1_01G18511	hypothetical protein	999.872	-1.20379	0.327142	-3.67973	0.000233482	0.00235437
FGRAMPH1_01G18557	polyamine transporter 4	310.825	-4.51156	0.543274	-8.30438	1.00339e-16	1.2729e-14
FGRAMPH1_01G18569	unnamed protein product	5.87363	-3.64317	0.92721	-3.92918	8.52376e-05	0.00103142
FGRAMPH1_01G18587	unnamed protein product	23.5981	-1.37067	0.490565	-2.79407	0.00520489	0.027414
FGRAMPH1_01G18599	unnamed protein product	10.9417	-3.2758	0.805172	-4.06845	4.73278e-05	0.000629508
FGRAMPH1_01G18603	integral membrane	59.3472	-1.75364	0.561957	-3.1206	0.00180484	0.0121193
FGRAMPH1_01G18607	metal tolerance 5	78.0514	-2.89089	0.519264	-5.56729	2.58732e-08	8.92551e-07
FGRAMPH1_01G18615	hypothetical protein	631.525	-1.67869	0.647012	-2.59453	0.00947214	0.0430752
FGRAMPH1_01G18707	fungistatic metabolite	48.4525	-1.68202	0.475012	-3.54101	0.000398601	0.00368838
FGRAMPH1_01G18727	transcription factor	268.731	-2.31332	0.461585	-5.0117	5.3952e-07	1.33703e-05
FGRAMPH1_01G18821	tetratricopeptide domain-containing	20.8955	-1.99586	0.689475	-2.89475	0.00379461	0.0215338
FGRAMPH1_01G18823	pfs domain-containing	11.8429	-2.07326	0.770809	-2.68972	0.00715121	0.0349938
FGRAMPH1_01G18831	Hsp70 family	12.3372	-4.46825	0.891417	-5.01253	5.37184e-07	1.33425e-05
FGRAMPH1_01G18833	unnamed protein product	2145.22	-4.9651	0.44777	-11.0885	1.42654e-28	5.25949e-26
FGRAMPH1_01G18865	hypothetical protein	4.17329	-2.45875	0.948232	-2.59298	0.00951476	0.0432083
FGRAMPH1_01G18867	mrna 3 -end-processing yth1	120.389	-4.26712	0.565544	-7.54516	4.51739e-14	4.13148e-12
FGRAMPH1_01G18907	bifunctional xylanase deacetylase	561.278	-2.17092	0.503407	-4.31246	1.6145e-05	0.000254311
FGRAMPH1_01G18909	mfs sit siderophore-iron:h+ symporter	2430.48	-2.03273	0.421109	-4.82709	1.38545e-06	3.05744e-05
FGRAMPH1_01G18953	hypothetical protein	7.91081	-2.03895	0.746772	-2.73035	0.0063267	0.0318722
FGRAMPH1_01G18989	major facilitator superfamily transporter	70.3132	-2.64502	0.967799	-2.73303	0.00627553	0.0317082
FGRAMPH1_01G19065	hypothetical protein	14.1678	-3.75639	0.840606	-4.46867	7.87062e-06	0.000139426
FGRAMPH1_01G19075	hypothetical protein	882.274	-1.26046	0.411032	-3.06657	0.00216529	0.0139596
FGRAMPH1_01G19145	lanosterol synthase	1548.89	-1.03513	0.396768	-2.60892	0.00908297	0.0417972
FGRAMPH1_01G19161	related to DUF967 domain	1862.51	-1.28319	0.482257	-2.6608	0.00779559	0.0372508
FGRAMPH1_01G19163	hypothetical protein FPSE_03021	310.866	-1.15446	0.328213	-3.51742	0.000435762	0.00397612
FGRAMPH1_01G19171	hypothetical protein	1206.32	-1.63691	0.619766	-2.64118	0.00826182	0.0388803
FGRAMPH1_01G19183	hypothetical protein	515.901	-1.15768	0.350519	-3.30277	0.000957353	0.0074265
FGRAMPH1_01G19185	Sphingoid long-chain base transporter RSB1	1323.01	-2.27843	0.343829	-6.62663	3.43434e-11	2.0361e-09
FGRAMPH1_01G19201	mechanosensitive ion channel family	1745.89	-1.66427	0.420647	-3.95646	7.60694e-05	0.00094074
FGRAMPH1_01G19235	hypothetical protein	778.023	-1.6718	0.427367	-3.91185	9.15923e-05	0.00109929
FGRAMPH1_01G19291	hypothetical protein	186.444	-1.50209	0.356431	-4.21426	2.50604e-05	0.000367282
FGRAMPH1_01G19341	hypothetical protein	94.8127	-1.12859	0.356297	-3.16755	0.00153728	0.0106813
FGRAMPH1_01G19381	tubulin-specific chaperone c	15773.3	-1.90426	0.493602	-3.85788	0.000114373	0.0013139
FGRAMPH1_01G19391	ferric reductase transmembrane component 5	2952.15	-2.63608	0.447921	-5.88514	3.97719e-09	1.61803e-07
FGRAMPH1_01G19393	ctr copper transporter	3412.1	-1.79088	0.359503	-4.98153	6.30822e-07	1.52822e-05
FGRAMPH1_01G19395	hypothetical protein	9284.76	-2.48065	0.554985	-4.46977	7.83042e-06	0.000138922
FGRAMPH1_01G19431	hypothetical protein	737.999	-3.46279	0.51345	-6.74416	1.53916e-11	9.71073e-10
FGRAMPH1_01G19439	gpr1 family	1234.69	-2.62869	0.552895	-4.75441	1.99031e-06	4.1414e-05
FGRAMPH1_01G19441	hypothetical protein	12485.2	-2.14176	0.634113	-3.37756	0.000731317	0.00602099
FGRAMPH1_01G19443	hypothetical protein	184.236	-1.54037	0.456812	-3.372	0.000746243	0.0061113
FGRAMPH1_01G19447	ubiquitin carboxyl-terminal hydrolase 2	874.843	-1.41225	0.468485	-3.01451	0.00257395	0.0159745
FGRAMPH1_01G19521	rhamnogalacturonate lyase precursor	5780.21	-1.19101	0.45545	-2.61503	0.00892201	0.0413428
FGRAMPH1_01G19523	integral membrane	15097	-1.63865	0.518268	-3.16179	0.00156802	0.0108438
FGRAMPH1_01G19537	hypothetical protein	230.416	-2.21941	0.460077	-4.824	1.40707e-06	3.09137e-05
FGRAMPH1_01G19539	hypothetical protein	15132.5	-1.76448	0.352969	-4.99897	5.76366e-07	1.41371e-05
FGRAMPH1_01G19551	hypothetical protein	156.517	-1.73463	0.351766	-4.9312	8.17259e-07	1.90931e-05
FGRAMPH1_01G19553	hypothetical protein	20316.3	-1.84304	0.413177	-4.46066	8.17083e-06	0.000143665
FGRAMPH1_01G19677	phospholipase d1	2196.59	-1.22841	0.333796	-3.68013	0.000233114	0.00235267
FGRAMPH1_01G19705	nucleoporin SEH1	303.835	-1.52134	0.383032	-3.97183	7.13223e-05	0.000891378
FGRAMPH1_01G19707	hypothetical protein	323.149	-1.48592	0.381996	-3.88989	0.000100289	0.00118085
FGRAMPH1_01G19719	hypothetical protein	49.5617	-1.74363	0.4294	-4.06061	4.89456e-05	0.000645207
FGRAMPH1_01G19729	hypothetical protein	1172.87	-2.12118	0.38073	-5.57136	2.52757e-08	8.77068e-07
FGRAMPH1_01G19733	branched-chain amino acid aminotransferase	1019.32	-1.91611	0.495795	-3.86472	0.000111215	0.00128261
FGRAMPH1_01G19785	norsolorinic acid reductase	84.5811	-1.55607	0.398438	-3.90542	9.40615e-05	0.00112664
FGRAMPH1_01G19815	hypothetical protein	54.1836	-1.48895	0.486161	-3.06266	0.0021938	0.0140716
FGRAMPH1_01G19835	Chitinase	12.6788	-2.97216	0.777039	-3.82499	0.000130778	0.00146248
FGRAMPH1_01G19891	dj-1 family	191.74	-1.60197	0.349542	-4.58305	4.58239e-06	8.69181e-05
FGRAMPH1_01G19933	hypothetical protein FPSE_00994	1634.96	-1.31105	0.369922	-3.54412	0.000393923	0.00364796
FGRAMPH1_01G20019	dna ligase 1	262.583	-1.95987	0.365232	-5.36608	8.04668e-08	2.45945e-06
FGRAMPH1_01G20039	glycosyl hydrolase	1695.21	-2.07842	0.329911	-6.29992	2.9779e-10	1.49503e-08
FGRAMPH1_01G20045	ankyrin containing	184.055	-1.67872	0.542604	-3.09383	0.00197592	0.0130242
FGRAMPH1_01G20075	hypothetical protein	81.437	-1.26945	0.361168	-3.51485	0.00044001	0.00400559
FGRAMPH1_01G20143	hypothetical protein	1487.91	-1.5569	0.435143	-3.57791	0.000346356	0.00329541
FGRAMPH1_01G20149	CDP-diacylglycerol-serine O-phosphatidyltransferase	2071.51	-1.07102	0.372008	-2.87902	0.00398908	0.022411
FGRAMPH1_01G20155	transcription factor Ask10p	2180.33	-1.26614	0.315666	-4.01101	6.04607e-05	0.000772822
FGRAMPH1_01G20169	unnamed protein product	56.3565	-3.5904	0.508162	-7.06546	1.60082e-12	1.19535e-10
FGRAMPH1_01G20209	hypothetical protein	68.1804	-2.40165	0.565478	-4.24711	2.16543e-05	0.000326281
FGRAMPH1_01G20211	hypothetical protein	468.968	-3.81506	0.371575	-10.2673	9.89575e-25	2.59444e-22
FGRAMPH1_01G20213	hypothetical protein	205.095	-3.02185	0.489167	-6.17754	6.51062e-10	3.08483e-08
FGRAMPH1_01G20217	dopa dioxygenase extradiol	4548.11	-1.77491	0.539677	-3.28885	0.00100598	0.00771187
FGRAMPH1_01G20249	isoaspartyl peptidase L-asparaginase	220.882	-1.75577	0.520255	-3.37482	0.000738632	0.00606539
FGRAMPH1_01G20281	integral membrane	122.782	-1.36289	0.399885	-3.4082	0.000653936	0.00552264
FGRAMPH1_01G20345	tocopherol O- chloroplastic	716.162	-1.25647	0.417825	-3.00716	0.00263701	0.0162462
FGRAMPH1_01G20347	plasma membrane fusion prm1	452.912	-1.34253	0.330099	-4.06705	4.7612e-05	0.000632574
FGRAMPH1_01G20431	cell wall sed1	16742.1	-1.91954	0.493588	-3.88894	0.000100681	0.00118311
FGRAMPH1_01G20457	vegetative incompatibility het-e-1	1298.03	-1.32152	0.456575	-2.89443	0.00379853	0.0215457
FGRAMPH1_01G20463	hypothetical protein	83.8382	-1.66604	0.489924	-3.40061	0.000672356	0.00562586
FGRAMPH1_01G20467	unnamed protein product	5.94424	-3.02921	0.91099	-3.32518	0.000883607	0.00696845
FGRAMPH1_01G20497	hypothetical protein	63.8983	-3.25815	0.514511	-6.33252	2.41187e-10	1.22652e-08
FGRAMPH1_01G20503	hypothetical protein	1732.2	-1.07576	0.323433	-3.32608	0.000880778	0.00695295
FGRAMPH1_01G20519	nadph oxidase	2661.6	-1.92421	0.45379	-4.24031	2.23213e-05	0.000334197
FGRAMPH1_01G20545	mip family channel	5.2517	-2.31801	0.849336	-2.72921	0.00634871	0.0319388
FGRAMPH1_01G20561	unnamed protein product	34.6318	-1.75459	0.518182	-3.38605	0.000709062	0.00588292
FGRAMPH1_01G20571	mitochondrial carrier	946.558	-1.29151	0.401652	-3.21549	0.00130222	0.00937378
FGRAMPH1_01G20607	hypothetical protein	185.019	-3.92236	0.700735	-5.59749	2.17476e-08	7.82252e-07
FGRAMPH1_01G20709	phosphotransferase enzyme family	1181.72	-1.23074	0.379936	-3.23933	0.00119809	0.00879593
FGRAMPH1_01G20719	related to DUF895 domain membrane	2352.28	-1.19047	0.348094	-3.41997	0.000626274	0.00533872
FGRAMPH1_01G20731	amino-acid permease inda1	14871.3	-1.95113	0.609332	-3.20208	0.00136437	0.00972117
FGRAMPH1_01G20733	unnamed protein product	375.14	-2.64096	0.473304	-5.57985	2.4073e-08	8.4277e-07
FGRAMPH1_01G20741	hypothetical protein	475.828	-2.28507	0.354276	-6.44998	1.11868e-10	6.08212e-09
FGRAMPH1_01G20751	phosphatidate cytidylyltransferase	2330.43	-1.16117	0.398515	-2.91373	0.00357135	0.0205736
FGRAMPH1_01G20787	meiosis mei2	350.858	-1.55142	0.354317	-4.37864	1.19424e-05	0.000197334
FGRAMPH1_01G20823	hypothetical protein	103.683	-2.10474	0.613794	-3.42907	0.000605657	0.00519298
FGRAMPH1_01G20829	3-beta-hydroxysteroid-delta -isomerase	37.166	-1.66728	0.431992	-3.85952	0.000113609	0.00130766
FGRAMPH1_01G20843	hypothetical protein	56.7627	-1.94525	0.506975	-3.83698	0.000124558	0.00140357
FGRAMPH1_01G20845	major facilitator superfamily transporter	422.321	-2.21157	0.525825	-4.20591	2.60031e-05	0.000378746
FGRAMPH1_01G20921	magnesium and cobalt transport	35.6723	-2.116	0.568758	-3.72038	0.000198922	0.00205506
FGRAMPH1_01G20941	dipeptidyl-peptidase 4	778.488	-2.43224	0.390977	-6.22093	4.94217e-10	2.40941e-08
FGRAMPH1_01G20985	TOB3 (member of AAA-ATPase family)	15.0116	-2.58076	0.734605	-3.51313	0.000442863	0.00402535
FGRAMPH1_01G21031	disease resistance partial	1413.81	-2.98239	0.44861	-6.64807	2.96967e-11	1.7695e-09
FGRAMPH1_01G21035	related to amidases	23126.8	-2.00946	0.377654	-5.32091	1.03247e-07	3.09164e-06
FGRAMPH1_01G21037	Methyltransferase	3169.57	-4.42749	0.533051	-8.30596	9.90186e-17	1.26981e-14
FGRAMPH1_01G21039	hypothetical protein	4281.62	-2.35837	0.532187	-4.43148	9.35905e-06	0.000161666
FGRAMPH1_01G21041	isoform 2 of dipeptidyl peptidase 3	1716.2	-2.9876	0.47032	-6.35228	2.12152e-10	1.10751e-08
FGRAMPH1_01G21043	15-hydroxyprostaglandin dehydrogenase	38.2027	-1.4873	0.488951	-3.04183	0.00235148	0.0148119
FGRAMPH1_01G21045	hypothetical protein	159.865	-1.90603	0.466594	-4.08499	4.40795e-05	0.000590966
FGRAMPH1_01G21057	abc transporter	2.799	-2.60083	0.968335	-2.68588	0.00723386	0.035325
FGRAMPH1_01G21059	Siderophore iron transporter 3	386.42	-3.76387	0.760199	-4.95117	7.37673e-07	1.7476e-05
FGRAMPH1_01G21153	hypothetical protein	80.6296	-2.49135	0.447577	-5.56631	2.60192e-08	8.94971e-07
FGRAMPH1_01G21155	major facilitator superfamily transporter	31.2399	-1.74636	0.687823	-2.53896	0.0111182	0.0486842
FGRAMPH1_01G21177	MFS transporter	2198.21	-1.87749	0.507302	-3.70093	0.000214811	0.00219233
FGRAMPH1_01G21179	integral membrane	424.835	-1.62289	0.50391	-3.22061	0.0012792	0.00922495
FGRAMPH1_01G21181	zeaxanthin chloroplastic	3748.18	-1.24658	0.32877	-3.79166	0.000149644	0.00163472
FGRAMPH1_01G21183	versicolorin reductase	172.853	-3.35783	0.60106	-5.58651	2.31679e-08	8.19788e-07
FGRAMPH1_01G21199	hypothetical protein	118.006	-2.99315	0.683556	-4.37879	1.19338e-05	0.000197334
FGRAMPH1_01G21201	phenazine biosynthesis	2666.26	-1.7687	0.660074	-2.67955	0.00737208	0.0357631
FGRAMPH1_01G21215	fungistatic metabolite	31441.1	-6.25538	0.301008	-20.7814	6.37333e-96	3.75963e-92
FGRAMPH1_01G21217	hypothetical protein	11502	-5.06553	0.366934	-13.805	2.37701e-43	2.33699e-40
FGRAMPH1_01G21219	hypothetical protein	3114.69	-5.33949	0.433924	-12.3051	8.50157e-35	4.36093e-32
FGRAMPH1_01G21221	6-hydroxynicotinate 3-monooxygenase	109.72	-2.06245	0.494656	-4.16946	3.05322e-05	0.000435047
FGRAMPH1_01G21223	unnamed protein product	23.6607	-3.47831	0.655092	-5.30964	1.09839e-07	3.26419e-06
FGRAMPH1_01G21265	hypothetical protein	106.624	-4.95662	0.731646	-6.77462	1.24735e-11	7.99793e-10
FGRAMPH1_01G21267	hypothetical protein	7.59271	-2.64574	0.768113	-3.44447	0.000572181	0.00498199
FGRAMPH1_01G21311	hypothetical protein	500.433	-1.67394	0.52332	-3.19869	0.00138052	0.00979986
FGRAMPH1_01G21323	Laminin subunit alpha-3	191.571	-1.81759	0.404285	-4.49583	6.92994e-06	0.000125014
FGRAMPH1_01G21351	5-methylthioadenosine s-adenosylhomocysteine deaminase	1971.87	-3.59654	0.688549	-5.22335	1.75713e-07	4.88929e-06
FGRAMPH1_01G21369	succinyl- :3-ketoacid-coenzyme a mitochondrial precursor	253.364	-1.42534	0.479597	-2.97195	0.00295916	0.017758
FGRAMPH1_01G21371	trypsin precursor	301.429	-3.28	0.694484	-4.72293	2.32473e-06	4.76994e-05
FGRAMPH1_01G21437	hypothetical protein	16.6965	-2.12258	0.752527	-2.82061	0.00479329	0.0256817
FGRAMPH1_01G21449	superoxide-generating nadph oxidase heavy chain subunit c	65.769	-3.51936	0.498782	-7.05592	1.71467e-12	1.27231e-10
FGRAMPH1_01G21455	hypothetical protein	39.2546	-2.42755	0.735442	-3.3008	0.000964101	0.00746846
FGRAMPH1_01G21471	hypothetical protein	81.8441	-1.80107	0.5151	-3.49655	0.000471318	0.00422472
FGRAMPH1_01G21479	xyloglucanase	23.2537	-2.75034	0.631829	-4.35299	1.34296e-05	0.000217939
FGRAMPH1_01G21489	reticulocyte-binding 2 like a	4309.89	-1.38054	0.382534	-3.60894	0.000307446	0.00296829
FGRAMPH1_01G21491	short chain alcohol dehydrogenase	512.984	-3.2121	0.671156	-4.78592	1.70207e-06	3.62472e-05
FGRAMPH1_01G21525	serine protease abc transporter b family tagd	16.9446	-2.12535	0.602132	-3.52972	0.000416003	0.00382839
FGRAMPH1_01G21529	adam 8 precursor	8.81931	-3.32628	0.831819	-3.9988	6.36657e-05	0.000807664
FGRAMPH1_01G21537	GMC oxidoreductase	298.09	-2.1434	0.758804	-2.82471	0.00473229	0.0254358
FGRAMPH1_01G21541	hypothetical protein	129.189	-2.35385	0.463877	-5.0743	3.88932e-07	9.93207e-06
FGRAMPH1_01G21605	carboxypeptidase a4	50.8747	-2.45411	0.528553	-4.64307	3.43273e-06	6.71631e-05
FGRAMPH1_01G21617	hypothetical protein	23.7305	-2.50669	0.563807	-4.446	8.74824e-06	0.000152906
FGRAMPH1_01G21633	phenylacetone monooxygenase	13.9428	-2.32241	0.668251	-3.47535	0.000510187	0.00450538
FGRAMPH1_01G21687	unnamed protein product	928.436	-1.2002	0.357692	-3.35541	0.000792485	0.00641271
FGRAMPH1_01G21709	hypothetical protein	361.201	-1.73851	0.584746	-2.97311	0.00294797	0.0177179
FGRAMPH1_01G21713	hypothetical protein	140.065	-2.90494	0.554028	-5.24331	1.57722e-07	4.45169e-06
FGRAMPH1_01G21719	enoyl- hydratase	58.2454	-1.84296	0.599214	-3.07563	0.00210058	0.0136093
FGRAMPH1_01G21753	polyketide cyclase	125.68	-2.60648	0.429842	-6.06379	1.32948e-09	6.03278e-08
FGRAMPH1_01G21755	unnamed protein product	12.0408	-2.08446	0.773483	-2.6949	0.00704103	0.0345837
FGRAMPH1_01G21831	related to integral membrane	38.1938	-1.49325	0.534246	-2.79505	0.00518916	0.0273555
FGRAMPH1_01G21895	mannose-specific lectin	25.6858	-1.52459	0.553674	-2.75359	0.00589457	0.0301579
FGRAMPH1_01G21969	opine oxidase subunit b	54.6429	-3.16115	0.537782	-5.87813	4.14921e-09	1.68221e-07
FGRAMPH1_01G21975	hypothetical protein FPSE_03313	367.918	-1.06016	0.317866	-3.33522	0.00085231	0.00677598
FGRAMPH1_01G21997	leucine aminopeptidase 2	18.4092	-4.37176	0.766667	-5.7023	1.18202e-08	4.41312e-07
FGRAMPH1_01G21999	hypothetical protein	1152.35	-1.3297	0.482192	-2.75762	0.00582235	0.0298661
FGRAMPH1_01G22029	unnamed protein product	115.72	-1.52242	0.395531	-3.84905	0.000118579	0.00135431
FGRAMPH1_01G22149	minor extracellular protease vpr	8516.34	-1.4303	0.35081	-4.07713	4.55945e-05	0.000610583
FGRAMPH1_01G22165	hypothetical protein	2866.55	-1.42339	0.321846	-4.42257	9.75324e-06	0.000167251
FGRAMPH1_01G22211	murein transglycosylase	34.1433	-1.14358	0.437612	-2.61324	0.00896889	0.0414798
FGRAMPH1_01G22279	unnamed protein product	166.272	-2.90682	0.475208	-6.11695	9.53822e-10	4.41302e-08
FGRAMPH1_01G22281	archaeal flagellin n-terminal	432.78	-5.2649	0.528351	-9.96478	2.1736e-23	5.45621e-21
FGRAMPH1_01G22283	hypothetical protein	3987.47	-2.55168	0.487374	-5.23556	1.64484e-07	4.60947e-06
FGRAMPH1_01G22293	longiborneol synthase	418.691	-4.79492	0.602521	-7.9581	1.747e-15	2.00108e-13
FGRAMPH1_01G22315	thioesterase family	4.4433	-2.83194	0.906822	-3.12293	0.00179063	0.012065
FGRAMPH1_01G22379	hypothetical protein	4.21054	-2.65087	0.926018	-2.86265	0.00420115	0.0232919
FGRAMPH1_01G22385	aliphatic nitrilase	84.1561	-2.86422	0.539779	-5.30628	1.11888e-07	3.31672e-06
FGRAMPH1_01G22405	glycoside hydrolase family 31	188.153	-1.52592	0.466294	-3.27245	0.00106621	0.00803782
FGRAMPH1_01G22451	aspartic ase precursor	255.912	-2.20132	0.441143	-4.99004	6.03681e-07	1.47153e-05
FGRAMPH1_01G22471	PNS1 protein	14098	-1.39345	0.379111	-3.67558	0.000237307	0.00238682
FGRAMPH1_01G22513	histone-lysine n-methyltransferase set9	2550.79	-1.06678	0.364458	-2.92702	0.00342228	0.0199684
FGRAMPH1_01G22531	N amino acid transport system protein	1943.78	-2.44305	0.567872	-4.30211	1.69183e-05	0.000263675
FGRAMPH1_01G22535	acb 4-hydroxyacetophenone monooxygenase	948.672	-1.20843	0.404715	-2.98588	0.00282762	0.0171871
FGRAMPH1_01G22543	cystathionine beta-synthase	4118.82	-1.16763	0.368438	-3.16914	0.00152892	0.0106294
FGRAMPH1_01G22547	leucine aminopeptidase 2	2089.46	-1.36147	0.404425	-3.36644	0.000761451	0.00620414
FGRAMPH1_01G22559	vi polysaccharide biosynthesis vipa tvib	1422.89	-6.92607	0.405942	-17.0617	2.86133e-65	5.62632e-62
FGRAMPH1_01G22561	bifunctional xylanase deacetylase	762.165	-4.50391	0.325576	-13.8337	1.59706e-43	1.71292e-40
FGRAMPH1_01G22563	chitin synthase 6	48.3833	-6.44793	0.783225	-8.23254	1.83291e-16	2.2066e-14
FGRAMPH1_01G22569	hypothetical protein	3828.65	-3.59948	0.750613	-4.79539	1.62357e-06	3.48272e-05
FGRAMPH1_01G22571	catalase	2375.71	-3.09928	0.657515	-4.71363	2.43339e-06	4.96697e-05
FGRAMPH1_01G22583	methionine aminopeptidase 2B	7084.89	-1.23567	0.38815	-3.18348	0.00145517	0.0102374
FGRAMPH1_01G22591	ferric reductase (metalloreductase)	915.306	-2.24252	0.387865	-5.78171	7.39473e-09	2.8234e-07
FGRAMPH1_01G22595	gpi anchored	4327.15	-1.66926	0.294065	-5.67651	1.37474e-08	5.05272e-07
FGRAMPH1_01G22597	bile acid transporter	107.003	-1.1383	0.450268	-2.52805	0.0114697	0.0496607
FGRAMPH1_01G22613	hypothetical protein	286.656	-1.89877	0.383915	-4.94581	7.58286e-07	1.78925e-05
FGRAMPH1_01G22617	minor extracellular protease vpr	5926.36	-2.40128	0.504992	-4.75508	1.98363e-06	4.13479e-05
FGRAMPH1_01G22661	Transforming growth factor-beta-induced ig-h3	284.08	-2.04052	0.459042	-4.44517	8.78213e-06	0.000153271
FGRAMPH1_01G22663	cercosporin resistance	52.8832	-1.65056	0.486564	-3.39228	0.000693133	0.00576698
FGRAMPH1_01G22667	probable gibberellin biosynthesis-related	796.499	-2.54219	0.512359	-4.96172	6.987e-07	1.66531e-05
FGRAMPH1_01G22669	catalase	2787.03	-3.56733	0.431188	-8.27327	1.30331e-16	1.61857e-14
FGRAMPH1_01G22671	GPI anchored serine-threonine rich	547.43	-3.13845	0.370139	-8.47912	2.26903e-17	3.11279e-15
FGRAMPH1_01G22719	aminobenzoyl-glutamate utilization b	188.677	-1.37917	0.404476	-3.40976	0.000650202	0.00550293
FGRAMPH1_01G22721	inositol phospholipid biosynthesis	1195.21	-1.05124	0.386467	-2.72014	0.00652535	0.0325265
FGRAMPH1_01G22725	hypothetical protein	133.443	-1.09914	0.428753	-2.56357	0.01036	0.0461759
FGRAMPH1_01G22727	unnamed protein product	50.1518	-1.88641	0.544695	-3.46324	0.000533704	0.00469548
FGRAMPH1_01G22781	actin cytoskeleton organization and biogenesis	1028.15	-1.00349	0.290297	-3.45677	0.000546686	0.00479948
FGRAMPH1_01G22787	3 ,5 -cyclic-nucleotide phosphodiesterase	642.417	-2.10169	0.439297	-4.78422	1.71652e-06	3.64237e-05
FGRAMPH1_01G22849	gpi anchored serine-rich	441.965	-1.33213	0.323035	-4.12378	3.727e-05	0.000515488
FGRAMPH1_01G22883	dephospho- kinase	305.06	-2.39014	0.455823	-5.24357	1.57498e-07	4.45169e-06
FGRAMPH1_01G22895	hypothetical protein	279.421	-3.87632	0.451859	-8.57859	9.60454e-18	1.36523e-15
FGRAMPH1_01G22929	stress ddr48	226317	-1.17542	0.426048	-2.75888	0.00579998	0.0297902
FGRAMPH1_01G22947	hypothetical protein FPSE_01545	497.388	-1.03013	0.342103	-3.01117	0.00260244	0.0160888
FGRAMPH1_01G22985	STB3 like	4703.21	-1.58893	0.423938	-3.74802	0.000178235	0.00187919
FGRAMPH1_01G22993	related to DUF1295 domain	437.664	-1.62286	0.506179	-3.2061	0.00134546	0.00961459
FGRAMPH1_01G23035	catalase	14.5194	-1.79723	0.607949	-2.95622	0.00311438	0.0184455
FGRAMPH1_01G23047	mitochondrial distribution and morphology 34	2639.9	-1.55543	0.519801	-2.99236	0.00276829	0.0168874
FGRAMPH1_01G23113	sporulation protein RMD1	1569.82	-1.13342	0.408071	-2.77751	0.00547777	0.0285327
FGRAMPH1_01G23157	hypothetical protein	1297.43	-1.54908	0.398038	-3.89179	9.95089e-05	0.00117636
FGRAMPH1_01G23167	related to dnase1	2546.27	-2.30247	0.577992	-3.98357	6.78884e-05	0.000853889
FGRAMPH1_01G23169	unnamed protein product	3.25763	-2.40494	0.932126	-2.58006	0.00987821	0.0444312
FGRAMPH1_01G23175	(2E,6E)-farnesyl diphosphate synthase	12.1338	-1.87416	0.667716	-2.80683	0.00500323	0.0265653
FGRAMPH1_01G23201	cmgc cdk crk7 kinase	1130.75	-1.15142	0.360596	-3.19311	0.00140749	0.0099558
FGRAMPH1_01G23243	Homeobox-leucine zipper ROC3	61.2619	-2.96019	0.522939	-5.66068	1.5077e-08	5.52418e-07
FGRAMPH1_01G23257	family methyltransferase	1325.8	-1.33904	0.45603	-2.9363	0.00332149	0.0194573
FGRAMPH1_01G23287	alpha-mannosidase	1652.26	-1.34282	0.271928	-4.93815	7.88659e-07	1.8535e-05
FGRAMPH1_01G23311	hypothetical protein	17356.8	-2.70339	0.361065	-7.48726	7.03259e-14	6.10078e-12
FGRAMPH1_01G23339	hypothetical protein	1598.24	-1.92375	0.348868	-5.51428	3.50219e-08	1.1672e-06
FGRAMPH1_01G23369	dna polymerase alpha-associated dna helicase a	1906.14	-1.31224	0.428993	-3.05888	0.00222166	0.0142059
FGRAMPH1_01G23375	zinc finger MSN2 4	5417.87	-1.12786	0.299249	-3.76899	0.000163912	0.00175803
FGRAMPH1_01G23379	unnamed protein product	5.75847	-2.62562	0.89445	-2.93546	0.00333055	0.019491
FGRAMPH1_01G23389	lysine-specific histone demethylase 1	564.851	-1.85601	0.558976	-3.32038	0.000898947	0.00705641
FGRAMPH1_01G23421	hypothetical protein	103.182	-1.468	0.426055	-3.44555	0.00056989	0.00496937
FGRAMPH1_01G23433	alpha-glucoside permease	2689.67	-1.50109	0.446594	-3.36119	0.000776086	0.00630597
FGRAMPH1_01G23487	high affinity camp	1860.34	-1.30815	0.37018	-3.53383	0.000409587	0.00377524
FGRAMPH1_01G23511	reticulocyte-binding 2 like a	308.961	-1.89686	0.468748	-4.04665	5.19568e-05	0.000677332
FGRAMPH1_01G23561	HCM1-transcription factor	461.316	-1.13897	0.410161	-2.77688	0.00548836	0.0285627
FGRAMPH1_01G23569	hypothetical protein	1003.49	-1.393	0.390625	-3.56609	0.000362349	0.00340366
FGRAMPH1_01G23589	hypothetical protein	41.8989	-1.27648	0.487069	-2.62074	0.00877386	0.040864
FGRAMPH1_01G23623	hypothetical protein	5512.24	-1.32471	0.355426	-3.7271	0.000193696	0.00200634
FGRAMPH1_01G23659	related to HUT1-weak similarity to human UDP-galactose transporter related isozyme 1	1152.54	-1.03241	0.350091	-2.94899	0.00318818	0.0188071
FGRAMPH1_01G23681	hnh endonuclease	404.02	-1.17506	0.351756	-3.34056	0.000836106	0.0066828
FGRAMPH1_01G23687	hypothetical protein	604.121	-1.86576	0.673981	-2.76826	0.0056356	0.0291618
FGRAMPH1_01G23701	erythromycin esterase	22.7898	-1.56017	0.599099	-2.60419	0.00920917	0.0423091
FGRAMPH1_01G23713	high-temperature-induced dauer-formation	1252.25	-1.32066	0.376401	-3.50864	0.000450398	0.00407187
FGRAMPH1_01G23747	hypothetical protein	1385.58	-1.15255	0.356805	-3.23018	0.00123711	0.00903185
FGRAMPH1_01G23769	ammecr1 family	1211.15	-1.28271	0.414058	-3.09791	0.00194891	0.012903
FGRAMPH1_01G23777	hypothetical protein	266.594	-1.51088	0.353219	-4.27745	1.89043e-05	0.000290785
FGRAMPH1_01G23855	related to a low-affinity copper transport	3648.21	-1.25183	0.296768	-4.21821	2.46247e-05	0.000361796
FGRAMPH1_01G23863	hypothetical protein	1293.04	-1.37237	0.456419	-3.00681	0.00264004	0.0162518
FGRAMPH1_01G23911	transcription factor	1086.78	-1.163	0.375614	-3.09627	0.00195973	0.0129491
FGRAMPH1_01G24047	major facilitator superfamily transporter	898.912	-1.49423	0.560193	-2.66735	0.00764528	0.0366763
FGRAMPH1_01G24083	serine threonine kinase	4628.3	-1.44295	0.429262	-3.36147	0.000775281	0.00630377
FGRAMPH1_01G24087	probable glucose repressible Grg1	44928.5	-2.09232	0.746144	-2.80418	0.00504446	0.0267481
FGRAMPH1_01G24125	related to beta-N-acetylglucosaminidase	73.4828	-1.45726	0.443044	-3.2892	0.00100471	0.00770716
FGRAMPH1_01G24195	malate dehydrogenase (oxaloacetate-decarboxylating)(NADP+)	12239.9	-1.23943	0.404857	-3.06141	0.00220298	0.0141101
FGRAMPH1_01G24233	exo-alpha-sialidase neuraminidase	186.743	-1.70837	0.441656	-3.8681	0.000109685	0.00126869
FGRAMPH1_01G24285	transcription factor	55.829	-2.20811	0.450441	-4.90211	9.48126e-07	2.18904e-05
FGRAMPH1_01G24345	zinc-type alcohol dehydrogenase	1294.73	-2.07158	0.604591	-3.42641	0.000611621	0.00522892
FGRAMPH1_01G24373	nadh dehydrogenase	1409.95	-2.36758	0.426776	-5.54759	2.89631e-08	9.81915e-07
FGRAMPH1_01G24375	thiamine biosynthetic bifunctional enzyme	3808.7	-1.02285	0.364154	-2.80884	0.004972	0.0264487
FGRAMPH1_01G24389	sulfite exporter family	2075.38	-1.75751	0.429831	-4.08883	4.33557e-05	0.000582586
FGRAMPH1_01G24393	hypothetical protein	534.231	-2.12925	0.365273	-5.82919	5.56978e-09	2.18313e-07
FGRAMPH1_01G24411	DNA repair helicase rad25	1418.86	-1.16501	0.373953	-3.11539	0.001837	0.0122792
FGRAMPH1_01G24419	D-lactate dehydrogenase 2	4370.01	-1.39176	0.298908	-4.65615	3.22171e-06	6.40824e-05
FGRAMPH1_01G24479	RRB1 involved in the regulation of ribosome biosynthesis	2072	-1.5255	0.387029	-3.94155	8.09556e-05	0.000986688
FGRAMPH1_01G24621	prolyl tripeptidyl peptidase	537.619	-1.69471	0.566562	-2.99122	0.00277862	0.0169258
FGRAMPH1_01G24643	hypothetical protein FPSE_04179	4196.56	-1.50809	0.508191	-2.96757	0.0030016	0.0179488
FGRAMPH1_01G24661	lccl containing	1041.99	-1.17672	0.360471	-3.26439	0.00109701	0.00820706
FGRAMPH1_01G24675	hypothetical protein	122.599	-1.79277	0.478781	-3.74445	0.000180788	0.00190441
FGRAMPH1_01G24689	L-2,4-diaminobutyrate decarboxylase	38.4821	-3.73799	0.643316	-5.81051	6.22834e-09	2.40924e-07
FGRAMPH1_01G24719	Atypical ABC1 ABC1-A kinase	1844.36	-1.0197	0.396357	-2.57269	0.0100911	0.0451993
FGRAMPH1_01G24787	hypothetical protein	2687.48	-1.34883	0.432874	-3.11597	0.00183339	0.0122621
FGRAMPH1_01G24791	hypothetical protein	1330.12	-2.51216	0.553896	-4.53544	5.74839e-06	0.000105803
FGRAMPH1_01G24793	tyrosine serine phosphatase	725.066	-1.09779	0.401536	-2.73399	0.00625723	0.0316444
FGRAMPH1_01G24821	membrane dipeptidase	1605.59	-1.33076	0.388275	-3.42736	0.000609482	0.00521819
FGRAMPH1_01G24917	nonribosomal peptide synthetase	34.8817	-2.23529	0.752206	-2.97165	0.00296207	0.0177638
FGRAMPH1_01G24939	glycerophosphoryl diester phosphodiesterase	152.277	-1.44451	0.333611	-4.32992	1.49163e-05	0.000238023
FGRAMPH1_01G24949	maleylacetate reductase	71.5527	-1.43899	0.462055	-3.11432	0.00184368	0.0123169
FGRAMPH1_01G24977	alpha beta hydrolase fold	97.6005	-3.85052	0.633401	-6.07912	1.20846e-09	5.50478e-08
FGRAMPH1_01G24999	abc transporter b family member 6	26.8094	-1.57515	0.51227	-3.07485	0.00210609	0.0136226
FGRAMPH1_01G25045	hypothetical protein	20.2037	-2.04539	0.680606	-3.00525	0.00265361	0.0163144
FGRAMPH1_01G25047	unnamed protein product	167.157	-2.51114	0.411868	-6.09695	1.08108e-09	4.96289e-08
FGRAMPH1_01G25053	fatty acid transporter	6039.25	-1.14973	0.420534	-2.73397	0.00625753	0.0316444
FGRAMPH1_01G25065	hypothetical protein FPSE_10590	183.301	-1.48214	0.430246	-3.44486	0.00057135	0.00497842
FGRAMPH1_01G25073	hypothetical protein	58.1377	-1.45254	0.465806	-3.11834	0.00181872	0.0121778
FGRAMPH1_01G25083	hypothetical protein	327.786	-1.47975	0.291814	-5.07088	3.95989e-07	1.00905e-05
FGRAMPH1_01G25085	opsin-1	28908.6	-1.79141	0.551252	-3.24971	0.00115522	0.00855037
FGRAMPH1_01G25091	transcription co-repressor GAL80	22.192	-2.93805	0.740433	-3.96801	7.2475e-05	0.000904825
FGRAMPH1_01G25099	B(0,+)-type amino acid transporter 1	2186.75	-1.47489	0.427809	-3.44754	0.000565727	0.00494037
FGRAMPH1_01G25107	multidrug resistant	1332.03	-2.73701	0.41516	-6.59266	4.3202e-11	2.52325e-09
FGRAMPH1_01G25109	unnamed protein product	18.4778	-2.05748	0.630576	-3.26285	0.00110298	0.00823479
FGRAMPH1_01G25119	short-chain dehydrogenase	444.973	-2.73078	0.937737	-2.9121	0.0035901	0.0206524
FGRAMPH1_01G25121	seed maturation pm25	1694.26	-2.23961	0.746945	-2.99836	0.00271437	0.0165946
FGRAMPH1_01G25155	hypothetical protein	277.77	-2.23308	0.402284	-5.551	2.84035e-08	9.65719e-07
FGRAMPH1_01G25157	sugar transporter stl1	55.4579	-2.27153	0.591426	-3.84077	0.00012265	0.00138736
FGRAMPH1_01G25177	hypothetical protein	114.021	-4.36087	0.559057	-7.80041	6.17068e-15	6.67906e-13
FGRAMPH1_01G25179	hypothetical protein	183.159	-3.30389	0.560452	-5.89505	3.74571e-09	1.53444e-07
FGRAMPH1_01G25201	glycosyl transferase family	30.4065	-1.45135	0.541607	-2.6797	0.00736877	0.0357617
FGRAMPH1_01G25221	hypothetical protein	45.5794	-1.05721	0.41736	-2.53309	0.0113063	0.0492136
FGRAMPH1_01G25241	hypothetical protein	13.4184	-3.47935	0.808165	-4.30524	1.66805e-05	0.000260657
FGRAMPH1_01G25245	heterokaryon incompatibility	112.311	-2.30527	0.419715	-5.49247	3.96355e-08	1.30256e-06
FGRAMPH1_01G25249	3-hydroxybenzoate 6-hydroxylase	31.5315	-2.60602	0.635391	-4.10145	4.1057e-05	0.000555493
FGRAMPH1_01G25253	hypothetical protein	510.782	-3.33166	0.563654	-5.91081	3.40425e-09	1.4192e-07
FGRAMPH1_01G25255	lactose permease	39.2922	-2.5527	0.645844	-3.95251	7.7337e-05	0.000951431
FGRAMPH1_01G25321	hypothetical protein	6016.43	-5.15279	0.341644	-15.0823	2.11678e-51	3.12172e-48
FGRAMPH1_01G25325	unnamed protein product	14.5949	-2.51706	0.671358	-3.74921	0.000177391	0.00187364
FGRAMPH1_01G25327	integral membrane	9.72157	-1.98637	0.736775	-2.69603	0.00701704	0.034509
FGRAMPH1_01G25377	major facilitator superfamily transporter	21.1677	-2.492	0.578612	-4.30686	1.65586e-05	0.000259356
FGRAMPH1_01G25407	hypothetical protein	182.45	-2.87173	0.527167	-5.44747	5.10902e-08	1.63794e-06
FGRAMPH1_01G25409	unnamed protein product	23788.9	-1.29737	0.399095	-3.25077	0.00115092	0.00852388
FGRAMPH1_01G25447	hypothetical protein	71.5765	-2.06544	0.562485	-3.672	0.000240661	0.00241047
FGRAMPH1_01G25453	hypothetical protein	521.831	-1.76721	0.427053	-4.13816	3.50096e-05	0.000489388
FGRAMPH1_01G25457	unnamed protein product	26.7821	-2.36839	0.777773	-3.04509	0.00232609	0.014707
FGRAMPH1_01G25461	mrna 3 -end-processing yth1	389.531	-2.15092	0.500309	-4.29919	1.71421e-05	0.000266228
FGRAMPH1_01G25523	nacht domain	2.69794	-2.67007	0.965733	-2.76481	0.00569553	0.0294203
FGRAMPH1_01G25565	unnamed protein product	274.872	-1.85863	0.655076	-2.83728	0.00454998	0.0246581
FGRAMPH1_01G25581	Zinc-binding alcohol dehydrogenase domain-containing cipB	357.959	-2.52897	0.726745	-3.47987	0.000501663	0.00445009
FGRAMPH1_01G25635	hypothetical protein	53.0739	-6.54649	0.780275	-8.38998	4.86215e-17	6.44536e-15
FGRAMPH1_01G25653	unnamed protein product	336.734	-2.5364	0.60407	-4.19885	2.68278e-05	0.000388707
FGRAMPH1_01G25655	Repressible acid phosphatase	610.713	-3.52287	0.666641	-5.2845	1.26047e-07	3.6931e-06
FGRAMPH1_01G25657	fungistatic metabolite	59.7889	-2.35611	0.586388	-4.01801	5.86929e-05	0.000754052
FGRAMPH1_01G25659	Glycosyl hydrolase family	287.187	-2.85126	0.561506	-5.07788	3.81664e-07	9.76761e-06
FGRAMPH1_01G25663	unnamed protein product	237.869	-2.67996	0.611228	-4.38455	1.16227e-05	0.000193133
FGRAMPH1_01G25721	amino acid transporter	9.18057	-2.93941	0.845699	-3.47572	0.000509484	0.00450254
FGRAMPH1_01G25773	nitrate assimilation regulatory nira	1134.53	-1.04383	0.333875	-3.12642	0.0017695	0.0119431
FGRAMPH1_01G25839	hypothetical protein	66.8981	-2.869	0.63623	-4.50937	6.5019e-06	0.000118195
FGRAMPH1_01G25885	hypothetical protein FPSE_11206	1423.21	-2.06949	0.585382	-3.53529	0.000407333	0.00376034
FGRAMPH1_01G25893	oxidoreductase yfjR	878.046	-1.56625	0.553752	-2.82843	0.00467768	0.0252112
FGRAMPH1_01G25921	hypothetical protein	4808.03	-2.75899	0.628446	-4.39017	1.1326e-05	0.000189269
FGRAMPH1_01G25971	homeobox and c2h2 transcription	12530.6	-1.06437	0.292527	-3.63852	0.000274206	0.00270681
FGRAMPH1_01G25979	serum paraoxonase lactonase 3	96.1504	-1.94965	0.572779	-3.40385	0.000664425	0.00557928
FGRAMPH1_01G26001	pathway-specific regulatory nit-4	591.589	-2.06001	0.395857	-5.20392	1.95123e-07	5.36611e-06
FGRAMPH1_01G26013	gelsolin	195.271	-1.16409	0.390777	-2.97891	0.00289277	0.0174841
FGRAMPH1_01G26021	hypothetical protein	247.345	-2.37753	0.47102	-5.04761	4.47379e-07	1.13016e-05
FGRAMPH1_01G26039	cbs containing	2508.83	-1.64894	0.361786	-4.55777	5.16998e-06	9.62564e-05
FGRAMPH1_01G26041	cell wall glucanase	624.263	-1.20492	0.4379	-2.75158	0.00593087	0.0302649
FGRAMPH1_01G26081	hypothetical protein	4226.9	-1.47403	0.470797	-3.13093	0.00174253	0.0117948
FGRAMPH1_01G26093	ubiquitin thioesterase OTU1	321.49	-1.27599	0.418733	-3.04726	0.00230937	0.0146247
FGRAMPH1_01G26095	probable transmembrane	1118.97	-1.14013	0.425107	-2.68199	0.00731867	0.035637
FGRAMPH1_01G26103	hypothetical protein	505.384	-1.61982	0.348756	-4.64455	3.40813e-06	6.67925e-05
FGRAMPH1_01G26129	hypothetical protein	2205.25	-1.60078	0.386821	-4.1383	3.49894e-05	0.000489388
FGRAMPH1_01G26133	probable APG9-integral membrane required for Cvt and autophagy transport	1660.34	-1.29619	0.360593	-3.59459	0.000324903	0.00311643
FGRAMPH1_01G26165	hypothetical protein	961.437	-1.73907	0.329341	-5.28043	1.28878e-07	3.75432e-06
FGRAMPH1_01G26189	hypothetical protein	8856.55	-2.44118	0.504323	-4.8405	1.29512e-06	2.87756e-05
FGRAMPH1_01G26193	lipase 4	10.2615	-3.05204	0.905573	-3.37029	0.000750899	0.00614277
FGRAMPH1_01G26195	cyclic amp receptor 2	23.2866	-2.49874	0.679409	-3.67782	0.000235238	0.00236804
FGRAMPH1_01G26231	tetracycline-efflux transporter	2227.77	-2.04462	0.448585	-4.55793	5.16606e-06	9.62564e-05
FGRAMPH1_01G26241	apses transcription factor xbp1	55.4328	-2.32993	0.530639	-4.39081	1.12929e-05	0.000188984
FGRAMPH1_01G26255	cell lysis	5261.09	-1.17294	0.368589	-3.18223	0.00146145	0.0102693
FGRAMPH1_01G26349	related to IST2	2999.63	-2.27	0.513075	-4.42431	9.67532e-06	0.000166399
FGRAMPH1_01G26353	tubulin-folding cofactor d	201.743	-1.75873	0.406085	-4.33093	1.48482e-05	0.00023737
FGRAMPH1_01G26453	hypothetical protein	29.7426	-2.25742	0.529514	-4.26319	2.01531e-05	0.000306005
FGRAMPH1_01G26455	nitronate monooxygenase	1584.84	-1.50735	0.382976	-3.93589	8.28875e-05	0.00100682
FGRAMPH1_01G26457	dihydropteroate synthase	863.71	-1.94155	0.456912	-4.24928	2.14455e-05	0.000323548
FGRAMPH1_01G26461	hypothetical protein	405.169	-1.84679	0.426536	-4.32973	1.49294e-05	0.000238023
FGRAMPH1_01G26485	siderophore iron transporter mirb	340.773	-3.03813	0.63157	-4.81043	1.50603e-06	3.26619e-05
FGRAMPH1_01G26489	Calcium permeable stress-gated cation channel 1	4067.13	-1.43876	0.39723	-3.62198	0.000292352	0.00285055
FGRAMPH1_01G26501	cyclic amp receptor a	55.2317	-2.28548	0.657346	-3.47683	0.00050738	0.00449067
FGRAMPH1_01G26623	GPI-anchor transamidase precursor	2038.39	-1.13818	0.396141	-2.87318	0.00406368	0.0227598
FGRAMPH1_01G26625	phosphoglycerate mutase family	1301.38	-1.105	0.372478	-2.96662	0.00301096	0.0179951
FGRAMPH1_01G26643	hypothetical protein	2837.76	-1.42104	0.40643	-3.49639	0.000471601	0.00422472
FGRAMPH1_01G26653	hypothetical protein	30.4586	-3.31152	0.580987	-5.69982	1.19932e-08	4.4636e-07
FGRAMPH1_01G26661	transcription factor	1009.21	-1.48692	0.319563	-4.65297	3.27188e-06	6.46594e-05
FGRAMPH1_01G26665	lalv9 family	675.824	-1.4157	0.44935	-3.15056	0.00162958	0.0112039
FGRAMPH1_01G26669	glycogen phosphorylase	19327.1	-1.81916	0.358063	-5.08054	3.76361e-07	9.65284e-06
FGRAMPH1_01G26677	atp synthase f0	6194.15	-2.66577	0.562744	-4.73709	2.16811e-06	4.47975e-05
FGRAMPH1_01G26689	unnamed protein product	216.052	-2.21972	0.402997	-5.50804	3.62856e-08	1.20591e-06
FGRAMPH1_01G26701	chorismate mutase	320.96	-1.05539	0.338023	-3.12226	0.00179469	0.0120817
FGRAMPH1_01G26713	hypothetical protein	758.474	-1.92307	0.547183	-3.5145	0.000440588	0.00400775
FGRAMPH1_01G26739	set domain-containing 3	858.499	-1.45241	0.339635	-4.27638	1.89953e-05	0.00029107
FGRAMPH1_01G26745	disulfide-isomerase precursor	1588.12	-1.09716	0.40375	-2.71741	0.00657943	0.0327252
FGRAMPH1_01G26757	DUF300 domain	372	-1.18023	0.413108	-2.85695	0.00427727	0.023581
FGRAMPH1_01G26791	hypothetical protein	2237.81	-1.76368	0.397243	-4.43981	9.00399e-06	0.000156327
FGRAMPH1_01G26823	hypothetical protein	1540.85	-1.51736	0.278371	-5.45087	5.01242e-08	1.61135e-06
FGRAMPH1_01G26855	AHA1-stress-regulated cochaperone	10850.8	-1.29824	0.329862	-3.93572	8.29484e-05	0.00100682
FGRAMPH1_01G26857	hypothetical protein	2451.27	-1.22513	0.386824	-3.16715	0.00153938	0.0106896
FGRAMPH1_01G26889	dihydrodipicolinate synthetase	34.4388	-1.61018	0.581888	-2.76717	0.00565446	0.0292337
FGRAMPH1_01G26911	unnamed protein product	288.378	-1.20973	0.352374	-3.43307	0.000596782	0.00516948
FGRAMPH1_01G26915	hypothetical protein	6726.88	-1.71408	0.374127	-4.58155	4.61538e-06	8.72632e-05
FGRAMPH1_01G26921	hypothetical protein	46.7528	-1.3935	0.426861	-3.26452	0.00109649	0.00820706
FGRAMPH1_01G26943	hypothetical protein	231.547	-1.05662	0.35367	-2.98759	0.0028119	0.017118
FGRAMPH1_01G26979	phosphoglycerate dehydrogenase	43.7932	-1.90529	0.453651	-4.19989	2.67041e-05	0.000388477
FGRAMPH1_01G27041	unnamed protein product	538.571	-2.76712	0.541484	-5.11025	3.21735e-07	8.39784e-06
FGRAMPH1_01G27055	phosphoribosylaminoimidazole-succinocarboxamide synthase	2907.37	-1.16455	0.357877	-3.25406	0.00113769	0.0084418
FGRAMPH1_01G27057	1-aminocyclopropane-1-carboxylate synthase	204.404	-1.6211	0.311389	-5.20604	1.92917e-07	5.31783e-06
FGRAMPH1_01G27059	nacht and wd	140.435	-3.51204	0.451961	-7.77068	7.8068e-15	8.29771e-13
FGRAMPH1_01G27061	Bifunctional RIB2	111.507	-2.43784	0.46925	-5.19518	2.04523e-07	5.61153e-06
FGRAMPH1_01G27063	unnamed protein product	248.609	-1.98788	0.396757	-5.01032	5.43386e-07	1.34119e-05
FGRAMPH1_01G27101	SHO1 osmosensor	3483.72	-1.03232	0.268577	-3.84367	0.000121208	0.00137634
FGRAMPH1_01G27179	unnamed protein product	613.994	-1.40792	0.356944	-3.94436	8.00136e-05	0.000978485
FGRAMPH1_01G27181	CDP-alcohol phosphatidyltransferase	4157.49	-1.06866	0.384714	-2.77779	0.00547293	0.0285202
FGRAMPH1_01G27223	subtilisin serine protease	159.733	-1.18525	0.402183	-2.94704	0.00320828	0.0188973
FGRAMPH1_01G27255	alpha-glucosides permease mph2 3	56.7095	-1.51115	0.386161	-3.91328	9.10508e-05	0.00109502
FGRAMPH1_01G27257	glucan -beta-glucosidase	17899	-1.49187	0.312986	-4.76656	1.87399e-06	3.92706e-05
FGRAMPH1_01G27325	FAS1 domain-containing protein precursor	1184.16	-1.86521	0.478716	-3.89628	9.76828e-05	0.00116176
FGRAMPH1_01G27349	RDR1 protein	957.684	-1.24393	0.372901	-3.33582	0.000850491	0.00676607
FGRAMPH1_01G27351	NADH dehydrogenase iron-sulfur protein 7	20.9834	-3.41428	0.697853	-4.89254	9.9541e-07	2.2848e-05
FGRAMPH1_01G27357	hypothetical protein	16933.2	-1.52391	0.396041	-3.84786	0.000119153	0.00135955
FGRAMPH1_01G27387	lipase regulator 1	1936.04	-1.10666	0.378331	-2.92511	0.00344339	0.0200371
FGRAMPH1_01G27403	autophagy 12	36.7251	-1.37425	0.504214	-2.72553	0.00641987	0.0321484
FGRAMPH1_01G27421	plasma membrane zinc ion	2569.76	-2.50616	0.456014	-5.49579	3.88955e-08	1.28541e-06
FGRAMPH1_01G27455	poly(adp-ribose) glycohydrolase	124.48	-1.24391	0.389029	-3.19746	0.00138643	0.00983587
FGRAMPH1_01G27507	l-sorbosone dehydrogenase	406.495	-1.49071	0.396867	-3.75618	0.000172527	0.00183542
FGRAMPH1_01G27515	hypothetical protein	83.7511	-3.35917	0.430719	-7.799	6.24008e-15	6.69277e-13
FGRAMPH1_01G27533	mating-type switching protein swi10	177.416	-1.89742	0.447842	-4.23681	2.26714e-05	0.000338434
FGRAMPH1_01G27545	hypothetical protein	1234.6	-1.10459	0.426796	-2.5881	0.00965074	0.043641
FGRAMPH1_01G27583	hypothetical protein	71.4122	-1.97276	0.469814	-4.19902	2.68072e-05	0.000388707
FGRAMPH1_01G27631	hypothetical protein	254.211	-2.36793	0.551968	-4.28998	1.7869e-05	0.000275941
FGRAMPH1_01G27645	fad dependent oxidoreductase superfamily	436.889	-1.86123	0.432936	-4.29909	1.71498e-05	0.000266228
FGRAMPH1_01G27653	methyltransferase family	879.964	-1.54	0.380372	-4.04867	5.15094e-05	0.000673734
FGRAMPH1_01G27733	uv radiation resistance-associated	709.076	-1.15843	0.350491	-3.30516	0.000949233	0.00737751
FGRAMPH1_01G27755	related to ankyrin	62.9968	-1.94716	0.440167	-4.42368	9.70341e-06	0.000166639
FGRAMPH1_01G27803	unnamed protein product	79.7571	-1.72691	0.37227	-4.63887	3.5032e-06	6.84285e-05
FGRAMPH1_01G27833	mycothiol acetyltransferase	1997.11	-1.09778	0.41557	-2.64164	0.00825064	0.0388432
FGRAMPH1_01G27839	tripeptidyl aminopeptidase	17.2197	-2.3321	0.617417	-3.77718	0.000158613	0.00171523
FGRAMPH1_01G27901	phenol 2-monooxygenase	13.5311	-4.46089	0.897251	-4.97173	6.63588e-07	1.5945e-05
FGRAMPH1_01G27903	hypothetical protein	4.03523	-3.11474	0.952368	-3.27053	0.00107348	0.00807695
FGRAMPH1_01G27907	hypothetical protein	3.7855	-3.06264	0.953513	-3.21196	0.00131833	0.00946661
FGRAMPH1_01G27945	hypothetical protein	79.8099	-2.74821	0.416911	-6.59183	4.34442e-11	2.5249e-09
FGRAMPH1_01G27977	n amino acid transport system	81.5183	-3.1976	0.541419	-5.90597	3.50584e-09	1.45129e-07
FGRAMPH1_01G28017	membrane transporter	411.529	-3.5279	0.63532	-5.55295	2.80896e-08	9.57808e-07
FGRAMPH1_01G28025	serine threonine kinase	42.3156	-4.26531	0.565812	-7.5384	4.7579e-14	4.31798e-12
FGRAMPH1_01G28053	AAA family	2296.85	-1.61376	0.515192	-3.13235	0.00173414	0.0117472
FGRAMPH1_01G28055	unnamed protein product	2503.98	-1.95742	0.533002	-3.67244	0.000240243	0.0024102
FGRAMPH1_01G28139	NAD(P) transhydrogenase	1865.54	-2.24247	0.348959	-6.42619	1.30842e-10	7.00202e-09
FGRAMPH1_01G28151	dna replication factor a subunit ssb3	19018.3	-1.74191	0.402062	-4.33244	1.47463e-05	0.000236315
FGRAMPH1_01G28153	rho-gtpase-activating 6	90.0656	-1.31384	0.496936	-2.64389	0.00819599	0.0386016
FGRAMPH1_01G28183	hypothetical protein	71.3084	-1.62986	0.569233	-2.86326	0.00419307	0.023269
FGRAMPH1_01G28211	involved in nonactin biosynthesis	33641.3	-1.71142	0.453267	-3.77575	0.000159526	0.00172195
FGRAMPH1_01G28227	hypothetical protein	580.551	-1.01258	0.353243	-2.86653	0.00415005	0.0230954
FGRAMPH1_01G28273	unnamed protein product	310.586	-1.31112	0.400947	-3.27006	0.00107524	0.00808006
FGRAMPH1_01G28279	Atypical ALPHA kinase	1103.33	-1.06112	0.363126	-2.92217	0.00347599	0.0201621
FGRAMPH1_01G28281	Probable transposable element	151.275	-1.98592	0.521355	-3.80916	0.000139441	0.0015375
FGRAMPH1_01G28287	unnamed protein product	385.665	-1.57251	0.455715	-3.45065	0.000559242	0.00489098
FGRAMPH1_01G28291	gag partial	53.4853	-3.43854	0.750764	-4.58005	4.64859e-06	8.76103e-05
FGRAMPH1_01G28293	unnamed protein product	5.03185	-2.82725	0.91998	-3.07316	0.00211806	0.0136925
