# Supplementary material for: Intron turnover is essential to the development and pathogenicity of the plant pathogenic fungus Fusarium graminearum
Source: Commun Biol. 2022 Oct 26;5:1129. doi: 10.1038/s42003-022-04111-3 (PMC9606315; doi:10.1038/s42003-022-04111-3)
Supplement: Supplementary file 4 — Supplementary Data 2 [file 42003_2022_4111_MOESM4_ESM.xlsx]

## Sheet: Sheet1
Supplementary Data 2. List of genes included in GO:0005840 (ribosome)
GeneID	Product Description	Intron No	Intron Length	Intron counts (RNase R -)						Intron counts (RNase R +)						Average of intron counts (RNase R-)		Average of intron counts (RNase R+)		RNase R -	RNase R +	2-fold UP
FGRAMPH1_01G20767	40S ribosomal protein S0	2	224	WT-1	WT-2	WT-3	Fgdbr1-1	Fgdbr1-2	Fgdbr1-3	WT-1	WT-2	WT-3	Fgdbr1-1	Fgdbr1-2	Fgdbr1-3	WT	Fgdbr1	WT	Fgdbr1	Fgdbr1/WT	Fgdbr1/WT
FGRAMPH1_01G05061	60S ribosomal protein L16	4	439	53	155	139	6877	11472	5270	6	19	3	12973	5006	19317	115.667	7873	9.33333	12432	68.0663	1332
FGRAMPH1_01G24179	60S ribosomal protein L4-A	4	399	166	316	279	2844	5068	1961	102	327	127	186368	119912	133587	253.667	3291	185.333	146622	12.9737	791.128	O
FGRAMPH1_01G06213	40S ribosomal protein S19	2	347	166	302	296	49052	80775	41910	183	719	296	242757	93700	296108	254.667	57245.7	399.333	210855	224.787	528.018	O
FGRAMPH1_01G14607	60s ribosomal l34	2	346	230	433	415	13118	23241	14191	133	570	238	197996	95830	170525	359.333	16850	313.667	154784	46.8924	493.465	O
FGRAMPH1_01G23109	60S ribosomal L43	3	397	52	94	124	1088	1407	847	143	760	300	253546	152075	187309	90	1114	401	197643	12.3778	492.876	O
FGRAMPH1_01G14675	elongation factor 3	1	387	298	443	514	4739	7683	3923	545	2521	926	677263	503666	679796	418.333	5448.33	1330.67	620242	13.0239	466.113
FGRAMPH1_01G20229	#N/A	2	296	2	9	6	1830	3701	2978	387	1323	520	331133	219474	335055	5.66667	2836.33	743.333	295221	500.529	397.158	O
FGRAMPH1_01G05985	60S ribosomal L25	4	586	310	513	516	49716	83516	45775	267	1126	399	274735	114026	319413	446.333	59669	597.333	236058	133.687	395.186	O
FGRAMPH1_01G24441	40S ribosomal protein S22	2	573	466	1067	1227	2790	3923	3794	356	1614	571	341652	282797	351209	920	3502.33	847	325219	3.80688	383.966	O
FGRAMPH1_01G02865	60S ribosomal L9-B	2	328	284	597	486	8462	12838	5082	573	2873	893	522739	428259	693930	455.667	8794	1446.33	548309	19.2992	379.103	O
FGRAMPH1_01G07471	60s ribosomal l44	2	423	118	277	280	6560	11015	3423	294	1572	530	311779	257890	330682	225	6999.33	798.667	300117	31.1081	375.773	O
FGRAMPH1_01G02561	60S ribosomal L35	3	427	381	564	597	3352	5287	2945	1107	4265	1360	908799	641020	947836	514	3861.33	2244	832552	7.51232	371.012	O
FGRAMPH1_01G02549	50s ribosomal l6e	2	503	301	538	396	10977	18721	11094	444	2209	585	493147	133959	522275	411.667	13597.3	1079.33	383127	33.03	354.966	O
FGRAMPH1_01G15393	40S ribosomal S24	2	349	264	637	599	24804	40371	23250	630	2418	703	545288	226885	541051	500	29475	1250.33	437741	58.95	350.1
FGRAMPH1_01G06103	60s ribosomal l7	3	658	278	322	307	2081	2720	1911	413	1056	438	280574	96014	264399	302.333	2237.33	635.667	213662	7.40022	336.123	O
FGRAMPH1_01G22651	40S ribosomal protein S7	2	376	214	489	456	18733	33380	7314	1118	5232	1746	1054853	414299	1089288	386.333	19809	2698.67	852813	51.2744	316.013	O
FGRAMPH1_01G23501	60S ribosomal L39	2	320	132	303	195	1107	1740	1197	470	1298	539	208183	198786	225822	210	1348	769	210930	6.41905	274.292	O
FGRAMPH1_01G02011	60S ribosomal L23	5	657	139	200	272	2325	4523	1408	62	388	130	26592	97019	20787	203.667	2752	193.333	48132.7	13.5123	248.962	O
FGRAMPH1_01G24731	elongation factor 1-gamma 1	2	312	145	160	169	3862	6474	2323	761	1520	622	287911	113367	279438	158	4219.67	967.667	226905	26.7068	234.487
FGRAMPH1_01G02115	60S ribosomal protein L15	3	380	51	171	174	6104	8672	3488	147	602	175	58261	42652	92415	132	6088	308	64442.7	46.1212	209.229
FGRAMPH1_01G03063	60s ribosomal l36	3	382	225	652	713	13890	19149	9260	110	502	202	62450	53715	53235	530	14099.7	271.333	56466.7	26.6031	208.108	O
FGRAMPH1_01G20853	probable ubiquitin ribosomal S27a fusion	2	338	169	258	248	26644	50549	21973	15	42	19	4790	8305	2521	225	33055.3	25.3333	5205.33	146.913	205.474	O
FGRAMPH1_01G19259	60S ribosomal L27-A	2	362	2453	5762	5811	9074	11278	19184	806	2754	1383	310959	262840	271354	4675.33	13178.7	1647.67	281718	2.81877	170.98	O
FGRAMPH1_01G25827	60S ribosomal protein L28	2	293	438	1028	1033	9260	15466	6855	49	99	97	16087	14196	11524	833	10527	81.6667	13935.7	12.6375	170.641	O
FGRAMPH1_01G10545	60S ribosomal protein L24	2	271	188	278	332	1344	2004	1587	11	57	35	3489	8436	2271	266	1645	34.3333	4732	6.18421	137.825	O
FGRAMPH1_01G01033	40S ribosomal protein S15	5	471	226	512	616	5869	10405	3730	60	121	58	11134	7930	12539	451.333	6668	79.6667	10534.3	14.774	132.23	O
FGRAMPH1_01G07635	60S ribosomal protein L10-B	2	226	108	218	211	7172	13347	5079	19	28	28	3025	1224	5031	179	8532.67	25	3093.33	47.6685	123.733
FGRAMPH1_01G26761	elongation factor 2	2	240	474	754	492	2061	3242	1204	266	645	215	37758	61107	31579	573.333	2169	375.333	43481.3	3.78314	115.847
FGRAMPH1_01G10643	40S ribosomal protein S4	2	248	28	34	28	10973	15025	8576	48	38	32	2855	3598	6126	30	11524.7	39.3333	4193	384.156	106.602	O
FGRAMPH1_01G04531	60S ribosomal protein L17	3	371	116	209	226	547	640	836	4	7	5	370	730	389	183.667	674.333	5.33333	496.333	3.67151	93.0625	O
FGRAMPH1_01G17903	40S ribosomal protein S3	1	144	115	310	317	17623	32052	11987	38	57	34	2257	5693	1626	247.333	20554	43	3192	83.1024	74.2326	O
FGRAMPH1_01G03165	60S ribosomal L33	4	405	8	24	20	334	623	231	5	10	11	475	783	440	17.3333	396	8.66667	566	22.8462	65.3077
FGRAMPH1_01G01691	40S ribosomal protein S11	3	505	355	560	529	9032	16406	5737	69	109	83	2030	13050	1698	481.333	10391.7	87	5592.67	21.5893	64.2835	O
FGRAMPH1_01G10065	60S ribosomal protein L8	3	389	1286	2617	2721	7494	12312	11427	207	420	330	25608	4888	26178	2208	10411	319	18891.3	4.71513	59.2205	O
FGRAMPH1_01G10527	60s ribosomal l37	3	361	160	239	311	1469	3015	2547	45	79	44	2868	3553	1646	236.667	2343.67	56	2689	9.90282	48.0179	O
FGRAMPH1_01G20855	#N/A	4	442	376	619	678	10860	17663	9074	30	36	30	2045	1381	785	557.667	12532.3	32	1403.67	22.4728	43.8646	O
FGRAMPH1_01G23439	40S ribosomal S18	2	221	2368	5204	4822	7368	10590	14043	109	241	215	1476	9068	1751	4131.33	10667	188.333	4098.33	2.58198	21.7611	O
FGRAMPH1_01G06729	#N/A	5	984	330	523	579	5582	10101	4374	72	208	111	2209	4186	1622	477.333	6685.67	130.333	2672.33	14.0063	20.5038
FGRAMPH1_01G24361	54S ribosomal mitochondrial	1	87	5100	8046	8392	24325	39202	23392	800	1096	1109	34195	7171	20045	7179.33	28973	1001.67	20470.3	4.03561	20.4363
FGRAMPH1_01G19301	40S ribosomal protein S5-B	2	176	12	31	23	31	26	57	0	1	3	34	10	31	22	38	1.33333	25	1.72727	18.75	O
FGRAMPH1_01G01597	40S ribosomal protein S8-B	2	234	18	48	26	119	160	209	5	6	7	97	76	147	30.6667	162.667	6	106.667	5.30435	17.7778
FGRAMPH1_01G20325	40S ribosomal S23	2	154	156	408	536	572	723	1681	40	94	82	842	1274	678	366.667	992	72	931.333	2.70545	12.9352	O
FGRAMPH1_01G14579	60S ribosomal protein L32	4	285	344	695	586	1134	1580	2099	36	59	73	571	360	730	541.667	1604.33	56	553.667	2.96185	9.8869	O
FGRAMPH1_01G19953	60S ribosomal protein L3	4	266	225	576	485	878	1135	1809	23	55	54	331	361	497	428.667	1274	44	396.333	2.97201	9.00758	O
FGRAMPH1_01G03695	40S ribosomal protein S2	3	260	43	84	56	125	111	274	8	12	27	119	89	176	61	170	15.6667	128	2.78689	8.17021	O
FGRAMPH1_01G07071	60S ribosomal protein L5	2	228	49	168	165	170	210	489	7	14	21	98	80	110	127.333	289.667	14	96	2.27487	6.85714	O
FGRAMPH1_01G03683	60S ribosomal protein L31	2	177	80	175	246	6781	11327	4922	47	85	76	621	372	418	167	7676.67	69.3333	470.333	45.9681	6.78365	O
FGRAMPH1_01G19303	40s ribosomal s25	3	250	304	433	471	786	877	1262	43	86	66	455	196	514	402.667	975	65	388.333	2.42136	5.97436	O
FGRAMPH1_01G02793	translation machinery-associated 22	4	257	229	302	390	649	783	876	14	5	9	79	29	53	307	769.333	9.33333	53.6667	2.50597	5.75
FGRAMPH1_01G04629	60S ribosomal protein L12	3	167	12	24	34	23	34	24	0	1	1	5	0	6	23.3333	27	0.666667	3.66667	1.15714	5.5	O
FGRAMPH1_01G07931	60s acidic ribosomal p1	3	252	55	97	100	140	223	397	12	3	6	61	20	33	84	253.333	7	38	3.01587	5.42857	O
FGRAMPH1_01G01603	40S ribosomal protein S6-B	4	493	477	740	633	1240	1762	2177	52	73	48	256	266	266	616.667	1726.33	57.6667	262.667	2.79946	4.55491	O
FGRAMPH1_01G03709	60S ribosomal protein L20	2	127	200	431	464	817	1139	1648	38	73	59	304	160	180	365	1201.33	56.6667	214.667	3.29132	3.78824	O
FGRAMPH1_01G06963	60S ribosomal L22	3	314	72	187	201	214	239	500	3	11	12	39	18	38	153.333	317.667	8.66667	31.6667	2.07174	3.65385	O
FGRAMPH1_01G03129	40S ribosomal S28	2	210	366	739	635	1283	2066	2440	38	64	59	190	195	182	580	1929.67	53.6667	189	3.32701	3.52174	O
FGRAMPH1_01G06101	40S ribosomal protein S14	3	227	239	560	544	929	1367	1902	32	41	46	129	117	169	447.667	1399.33	39.6667	138.333	3.12584	3.48739	O
FGRAMPH1_01G06009	ribosomal l28e	4	396	287	485	477	853	1114	1622	29	68	62	189	146	203	416.333	1196.33	53	179.333	2.8735	3.38365	O
FGRAMPH1_01G20613	#N/A	3	166	158	391	484	605	759	1205	18	29	15	63	91	47	344.333	856.333	20.6667	67	2.48693	3.24194
FGRAMPH1_01G18315	60S acidic ribosomal protein P2	2	162	10	18	11	11	11	19	9	0	5	22	9	14	13	13.6667	4.66667	15	1.05128	3.21429	O
FGRAMPH1_01G19799	related to ribosomal	1	58	951	1278	1055	1233	2422	2477	70	160	103	287	343	378	1094.67	2044	111	336	1.86724	3.02703
FGRAMPH1_01G19053	ribosomal l34	1	49	8	14	14	8	12	31	0	0	1	3	0	0	12	17	0.333333	1	1.41667	3
FGRAMPH1_01G24165	40S ribosomal S29	2	231	5	19	16	12	14	27	1	2	1	7	0	3	13.3333	17.6667	1.33333	3.33333	1.325	2.5	O
FGRAMPH1_01G23279	60s acidic ribosomal p0	2	105	137	158	169	453	538	561	19	53	21	86	60	84	154.667	517.333	31	76.6667	3.34483	2.47312	O
FGRAMPH1_01G09687	60s ribosomal l13	4	329	48	116	89	99	110	244	6	27	22	29	63	44	84.3333	151	18.3333	45.3333	1.79051	2.47273	O
FGRAMPH1_01G23525	60S ribosomal L2	5	354	583	722	702	671	648	1119	57	103	99	184	287	110	669	812.667	86.3333	193.667	1.21475	2.24324	O
FGRAMPH1_01G19069	60S ribosomal L38	3	219	3040	7413	8927	8319	8264	21111	469	971	1047	1864	2140	1514	6460	12564.7	829	1839.33	1.94499	2.21874	O
FGRAMPH1_01G18055	40S ribosomal protein S20	2	129	180	214	245	295	491	743	4	8	5	12	10	15	213	509.667	5.66667	12.3333	2.3928	2.17647
FGRAMPH1_01G03195	60S ribosomal protein RML2	2	108	2	10	6	19	27	28	1	4	6	11	2	9	6	24.6667	3.66667	7.33333	4.11111	2
FGRAMPH1_01G24443	40S ribosomal protein S12	2	222	21	43	33	57	34	79	6	0	0	1	1	10	32.3333	56.6667	2	4	1.75258	2	O
FGRAMPH1_01G24913	40S ribosomal protein S3aE	4	254	261	351	382	1036	1680	1653	38	87	70	147	137	76	331.333	1456.33	65	120	4.39537	1.84615
FGRAMPH1_01G28187	60s ribosomal L2 (mitochondrial)	1	55	155	290	457	435	466	1077	59	107	106	187	155	158	300.667	659.333	90.6667	166.667	2.1929	1.83824
FGRAMPH1_01G14577	40S ribosomal protein S16	3	176	30	52	55	28	21	77	2	3	1	9	0	2	45.6667	42	2	3.66667	0.919708	1.83333	O
FGRAMPH1_01G23825	40S ribosomal protein S13-1	6	500	261	490	543	537	679	1091	29	39	38	62	58	72	431.333	769	35.3333	64	1.78284	1.81132
FGRAMPH1_01G04031	37s ribosomal s25	1	53	659	925	953	1302	1666	1922	17	34	57	61	55	68	845.667	1630	36	61.3333	1.92747	1.7037
FGRAMPH1_01G07633	60S ribosomal L30	2	239	4	7	6	10	8	13	0	0	3	2	0	3	5.66667	10.3333	1	1.66667	1.82353	1.66667	O
FGRAMPH1_01G11111	50S ribosomal L21e	2	187	223	434	379	894	980	1516	47	55	35	92	68	66	345.333	1130	45.6667	75.3333	3.2722	1.64964	O
FGRAMPH1_01G18395	40S ribosomal protein S17	2	107	51	96	111	126	207	421	7	35	22	51	18	35	86	251.333	21.3333	34.6667	2.92248	1.625	O
FGRAMPH1_01G06511	50s ribosomal l15	1	82	7	10	17	34	19	70	4	4	5	11	6	4	11.3333	41	4.33333	7	3.61765	1.61538
FGRAMPH1_01G00863	60S ribosomal protein L16	2	98	20	30	43	28	20	96	4	3	12	15	2	13	31	48	6.33333	10	1.54839	1.57895
FGRAMPH1_01G11113	40S ribosomal protein S9	3	193	32	34	25	56	27	39	14	6	7	14	7	21	30.3333	40.6667	9	14	1.34066	1.55556	O
FGRAMPH1_01G04723	ubiquitin-60S ribosomal L40	2	137	364	644	625	834	1148	2360	44	84	55	120	62	96	544.333	1447.33	61	92.6667	2.65891	1.51913	O
FGRAMPH1_01G02697	60S ribosomal protein L11	2	118	316	537	535	651	815	1311	26	69	73	94	41	114	462.667	925.667	56	83	2.00072	1.48214	O
FGRAMPH1_01G18967	ribosomal s21	2	93	234	445	479	525	616	1116	64	108	124	164	138	121	386	752.333	98.6667	141	1.94905	1.42905
FGRAMPH1_01G20291	arginine N-methyltransferase 3	2	105	5	18	19	2	1	21	10	12	5	23	2	11	14	8	9	12	0.571429	1.33333
FGRAMPH1_01G06713	50s ribosomal l18e	2	127	1	8	6	18	9	9	1	5	6	5	0	11	5	12	4	5.33333	2.4	1.33333	O
FGRAMPH1_01G22957	mitochondrial 54s ribosomal l51	2	113	112	133	186	225	335	374	10	26	26	27	21	30	143.667	311.333	20.6667	26	2.16705	1.25806
FGRAMPH1_01G19911	40s ribosomal s10-b	2	160	27	31	22	33	23	56	4	0	4	2	6	2	26.6667	37.3333	2.66667	3.33333	1.4	1.25	O
FGRAMPH1_01G23507	60S ribosomal protein L10a	3	175	107	200	184	210	291	463	31	47	36	51	47	43	163.667	321.333	38	47	1.96334	1.23684
FGRAMPH1_01G02001	40s ribosomal s21	1	77	120	238	227	157	213	447	3	11	12	16	10	5	195	272.333	8.66667	10.3333	1.39658	1.19231	O
FGRAMPH1_01G19917	60S ribosomal mitochondrial	2	166	7	17	18	45	59	54	3	2	6	5	2	5	14	52.6667	3.66667	4	3.7619	1.09091
FGRAMPH1_01G07565	ribosomal s18	1	53	101	165	179	168	99	320	8	11	24	11	13	20	148.333	195.667	14.3333	14.6667	1.3191	1.02326	O
FGRAMPH1_01G28147	ribosomal 35	1	55	9	13	8	20	11	44	0	2	1	0	3	0	10	25	1	1	2.5	1
FGRAMPH1_01G17763	60S ribosomal L29	3	178	21	30	34	7	3	26	3	7	7	10	3	4	28.3333	12	5.66667	5.66667	0.423529	1	O
FGRAMPH1_01G20003	30s ribosomal s2	2	98	165	184	231	338	609	614	22	21	21	21	4	34	193.333	520.333	21.3333	19.6667	2.69138	0.921875
FGRAMPH1_01G06741	mitochondrial large ribosomal subunit	2	143	6	9	6	12	29	16	8	8	17	4	10	16	7	19	11	10	2.71429	0.909091
FGRAMPH1_01G28145	60s ribosomal l4	2	98	54	65	58	45	60	69	28	27	19	27	17	19	59	58	24.6667	21	0.983051	0.851351
FGRAMPH1_01G10265	60S ribosomal protein L14-B	1	54	7	29	26	7	11	30	7	1	0	0	4	2	20.6667	16	2.66667	2	0.774194	0.75	O
FGRAMPH1_01G09909	37s ribosomal mitochondrial	2	113	3	17	17	37	75	125	0	3	16	10	0	4	12.3333	79	6.33333	4.66667	6.40541	0.736842
FGRAMPH1_01G23973	#N/A	1	57	15	17	14	10	5	39	10	16	12	10	4	13	15.3333	18	12.6667	9	1.17391	0.710526
FGRAMPH1_01G24823	30s ribosomal s13	2	114	7	11	20	11	9	11	0	1	5	3	1	0	12.6667	10.3333	2	1.33333	0.815789	0.666667
FGRAMPH1_01G17351	#N/A	4	213	36	32	35	27	28	43	16	12	9	3	2	18	34.3333	32.6667	12.3333	7.66667	0.951456	0.621622
FGRAMPH1_01G26861	60s ribosomal	2	109	175	171	154	129	182	196	11	6	3	4	0	8	166.667	169	6.66667	4	1.014	0.6
FGRAMPH1_01G16627	40S ribosomal S30	3	190	139	130	125	159	81	244	35	55	32	24	12	36	131.333	161.333	40.6667	24	1.22843	0.590164
FGRAMPH1_01G03961	#N/A	2	111	4237	3431	3075	3740	4702	4349	285	308	303	151	101	205	3581	4263.67	298.667	152.333	1.19064	0.510045
FGRAMPH1_01G02499	60s ribosomal mitochondrial	1	61	20	20	6	21	22	26	3	1	2	1	0	2	15.3333	23	2	1	1.5	0.5
FGRAMPH1_01G02153	ribosomal l36	1	87	3	1	1	1	1	1	0	2	0	0	0	1	1.66667	1	0.666667	0.333333	0.6	0.5
FGRAMPH1_01G24547	ribosomal l5 mitochondrial	2	105	45	65	38	67	31	37	14	15	9	5	5	8	49.3333	45	12.6667	6	0.912162	0.473684
FGRAMPH1_01G06257	30S ribosomal protein S10	2	135	5	8	8	9	5	12	0	1	6	2	0	1	7	8.66667	2.33333	1	1.2381	0.428571
FGRAMPH1_01G09971	ribosomal L33	2	134	22	18	11	20	23	53	0	2	8	2	0	2	17	32	3.33333	1.33333	1.88235	0.4
FGRAMPH1_01G22515	50S ribosomal protein L14	2	126	86	81	95	102	78	123	6	7	0	3	1	1	87.3333	101	4.33333	1.66667	1.15649	0.384615
FGRAMPH1_01G07227	50S ribosomal protein L17	1	52	36	26	32	62	41	66	29	31	11	12	8	6	31.3333	56.3333	23.6667	8.66667	1.79787	0.366197
FGRAMPH1_01G06543	30s ribosomal s6	2	109	3	1	3	3	3	1	6	0	0	0	0	2	2.33333	2.33333	2	0.666667	1	0.333333
FGRAMPH1_01G10727	50s ribosomal 27	1	53	12	4	7	3	5	5	7	0	2	0	0	3	7.66667	4.33333	3	1	0.565217	0.333333
FGRAMPH1_01G24425	60S ribosomal subunit mitochondrial	1	55	5	1	3	13	10	3	5	5	7	2	0	3	3	8.66667	5.66667	1.66667	2.88889	0.294118
FGRAMPH1_01G10777	ubiquitin	1	54	14	18	49	15	24	26	3	10	8	5	0	1	27	21.6667	7	2	0.802469	0.285714
FGRAMPH1_01G19753	50S ribosomal protein L11	1	57	41	57	35	25	33	28	22	28	13	2	4	12	44.3333	28.6667	21	6	0.646617	0.285714
FGRAMPH1_01G01633	30s ribosomal s5	1	52	11	11	8	9	17	26	4	2	3	0	2	0	10	17.3333	3	0.666667	1.73333	0.222222
FGRAMPH1_01G24733	40S ribosomal protein S9	1	63	12	6	8	22	2	14	9	1	8	1	3	0	8.66667	12.6667	6	1.33333	1.46154	0.222222
FGRAMPH1_01G26127	ribosomal s17	1	63	8	17	15	12	21	23	11	6	8	3	0	2	13.3333	18.6667	8.33333	1.66667	1.4	0.2
FGRAMPH1_01G08293	37s ribosomal mrp10	1	71	10	15	19	9	14	21	6	4	16	5	0	0	14.6667	14.6667	8.66667	1.66667	1	0.192308
FGRAMPH1_01G14549	60S ribosomal protein L23	1	60	16	16	20	22	16	41	4	0	7	2	0	0	17.3333	26.3333	3.66667	0.666667	1.51923	0.181818
FGRAMPH1_01G06923	37S ribosomal mitochondrial	1	55	8	8	4	10	5	7	4	0	2	0	0	1	6.66667	7.33333	2	0.333333	1.1	0.166667
				1	1	1	1	1	1	0	2	0	0	0	0	1	1	0.666667	0	1	0
