# Supplementary material for: Intron turnover is essential to the development and pathogenicity of the plant pathogenic fungus Fusarium graminearum
Source: Commun Biol. 2022 Oct 26;5:1129. doi: 10.1038/s42003-022-04111-3 (PMC9606315; doi:10.1038/s42003-022-04111-3)
Supplement: Supplementary file 5 — Suppelmentary Data 3 [file 42003_2022_4111_MOESM5_ESM.xlsx]

## Sheet: Sheet1
Suppelmentary Data 3. F. graminearum strains used in this study.
Strain	Genotype	Source or reference
Z-3639	F. graminearum wild-type	1
mat1r	∆mat1-1::GEN hH1::hH1-RFP-HYG	2
HK12	GFP-HYG (GFP constitutive expresser in cytosol)	2
ΔFgdbr1	ΔFgdbr1::GEN	This study
FgDBR1c	∆ Fgdbr1::FgDBR1-GFP-HYG	This study
FgDBR1c-r	ΔFgdbr1::FgDBR1-GFP-HYG hH1::hH1-RFP-GEN	mat1r × ΔFgdbr1
ΔFgdbr1-g	ΔFgdbr1::GEN GFP-HYG	This study
References
1 Bowden, R. L. & Leslie, J. F. Sexual recombination in Gibberella zeae. Phytopathology 89, 182-188 (1999).
2 Son, H., Lee, J., Park, A. R. & Lee, Y.-W. ATP citrate lyase is required for normal sexual and asexual development in Gibberella zeae. Fungal Genet. Biol. 48, 408-417 (2011).
