# Supplementary material for: Intron turnover is essential to the development and pathogenicity of the plant pathogenic fungus Fusarium graminearum
Source: Commun Biol. 2022 Oct 26;5:1129. doi: 10.1038/s42003-022-04111-3 (PMC9606315; doi:10.1038/s42003-022-04111-3)
Supplement: Supplementary file 6 — Supplementary Data 4 [file 42003_2022_4111_MOESM6_ESM.xlsx]

## Sheet: Fig. 1c
qRT-PCR analysis (Fig. 1c)
			ACT1 intron
			Wild type	ΔScdbr1 + pYES2	ΔScdbr1 + pYES2_FgDBR1			One-way ANOVA with Tukey’s HSD test
	Fold change	Rep1	0.00019552	0.984414	0.133222			diff	lwr	upr	P-value (two-sided)
		Rep2	0.00034669	0.847525	0.113788		Wild type vs. ΔScdbr1 + pYES2	-1.01534	-1.14717	-0.883508	0
		Rep3	0.000734805	1.21535	0.0917454		ΔScdbr1 + pYES2_FgDBR1c vs. ΔScdbr1 + pYES2	-0.90284	-1.03467	-0.77101	0
		Mean	0.000425671	1.01576	0.112918
		STD	0.000278183	0.185906	0.0207518
			RPL28 intron
			Wild type	ΔScdbr1 + pYES2	ΔScdbr1 + pYES2_FgDBR1			One-way ANOVA with Tukey’s HSD test
	Fold change	Rep1	0.000715798	0.939768	0.0586186			diff	lwr	upr	P-value (two-sided)
		Rep2	0.00127259	0.981796	0.0703884		Wild type vs. ΔScdbr1 + pYES2	-1.00407	-1.07631	-0.931831	0
		Rep3	0.000958837	1.09359	0.0590773		ΔScdbr1 + pYES2_FgDBR1c vs. ΔScdbr1 + pYES2	-0.942356	-1.01459	-0.870119	0
		Mean	0.000982409	1.00505	0.0626948
		STD	0.000279145	0.0795021	0.00666685
			RPS17A intron
			Wild type	ΔScdbr1 + pYES2	ΔScdbr1 + pYES2_FgDBR1			One-way ANOVA with Tukey’s HSD test
	Fold change	Rep1	0.00237092	1.03541	0.103217			diff	lwr	upr	P-value (two-sided)
		Rep2	0.00451326	1.05922	0.0809587		Wild type vs. ΔScdbr1 + pYES2	-1.00399	-1.09069	-0.917289	0
		Rep3	0.00233144	0.926555	0.071329		ΔScdbr1 + pYES2_FgDBR1c vs. ΔScdbr1 + pYES2	-0.921893	-1.00859	-0.835193	0
		Mean	0.00307187	1.00706	0.0851683
		STD	0.00124843	0.07073	0.0163555

## Sheet: Fig. 2b
Fig. 2b
		Z-3639	ΔFgdbr1	FgDBR1c			One-way ANOVA with Tukey’s HSD test
	Rep1	1195000	550000	1595000			diff	lwr	upr	P-value (two-sided)
	Rep2	2240000	550000	1610000		Wild type vs. ΔFgdbr1	1.14833e+06	701724	1.59494e+06	2.3e-06
	Rep3	1595000	490000	1140000		FgDBR1c vs. ΔFgdbr1	904167	539512	1.26882e+06	4.2e-06
	Rep4		590000	1485000
	Rep5		520000	1610000
	Rep6		470000	1155000
	Mean	1.67667e+06	530000	1.44833e+06
	STD	527265	34641	267130

## Sheet: Fig. 2d
Fig. 2d	Z-3639	ΔFgdbr1	FgDBR1c
Conidial length (μm)	56.44	58.57	52.69				One-way ANOVA with Tukey’s HSD test
	54.8	50.13	55.25				diff	lwr	upr	P-value (two-sided)
	42.31	53.58	50.14			Wild type vs. ΔFgdbr1	-7.584	-8.71992	-6.44808	0
	56.74	50.05	45.04			FgDBR1c vs. ΔFgdbr1	-6.6863	-7.82222	-5.55038	0
	53.2	68.12	50.83
	47.73	67.13	52.88
	53.93	59.67	56.27
	50.07	52.07	57.86
	61.99	43.07	51.46
	51.69	63.9	48.76
	50.39	61.64	54.03
	49.79	70.38	51.29
	62.05	56.21	47.34
	55.78	61.2	49.57
	52.01	58.94	57.45
	54.8	50.26	46.91
	51.1	69.36	50.83
	41.01	51.46	52.12
	56.8	46.49	54.68
	49.01	60.48	50.12
	47.1	54.26	59.44
	53.47	59.32	54.09
	52.97	55.78	50.21
	52.04	56.19	48.34
	50.62	60.88	53.41
	60.14	63.39	55.79
	58.56	71.27	50.99
	54.14	58.74	52.04
	56.75	56.58	46.18
	47.19	45.8	48.65
	53.26	62.11	54.16
	51.79	53.07	44.84
	54.62	66.31	48.98
	44.57	55.34	55.98
	49.36	62.11	50.83
	58.95	67.5	53.03
	44.48	59.49	58.15
	48.12	61.11	53.54
	53.02	49.62	49.38
	55.02	66.61	48.7
	48.13	53.83	51.46
	63.03	62.11	52.86
	52.1	62.14	55.6
	51.41	52.97	48.9
	54.42	64.23	46.73
	50.6	52.27	52.5
	42.05	53.33	49.1
	47.12	60.1	49.57
	52.99	60.56	45.68
	47.31	62.91	51.51
	58	62.17	61.06
	46.58	69.72	54.38
	54.43	53.91	52.68
	59.14	63.76	47.38
	45.65	59.76	49.72
	54.54	52.85	51.97
	49.67	59.61	56.37
	51.34	74.09	56.28
	49.19	56.02	51.1
	39.15	62.49	48.81
	54.89	55.54	51.81
	52.7	57	51.75
	56.59	61.49	54.87
	49.89	64.87	51.23
	41.77	60.1	51.88
	43.17	58.71	47.33
	52.73	54.96	46.1
	50.84	48.51	47.45
	51.33	56.93	53.6
	56.39	53	47.32
	51.99	64.27	50.92
	50.39	72.24	54.94
	50.64	49.69	50.96
	47.97	60.46	60.09
	56.2	64.96	51.88
	55.35	51.85	53.74
	50.92	69.97	50.02
	49.32	59.94	49.98
	53.86	47.92	54.77
	47.95	61.1	53.7
	5.71	65.73	49.3
	41.42	50.8	53.01
	54.18	61.01	49.07
	45.16	50.42	49.13
	54.36	48.67	51.52
	46.42	54.21	56.42
	55.15	64.1	51.17
	52.89	61.93	49.63
	54.56	58.18	54.31
	50.41	60.69	50.8
	50.19	60.46	58
	49.34	75.34	41.44
	47.91	59.42	47.69
	46.1	68.8	56.51
	54.67	55.48	54.15
	51.69	61.04	53.1
	52.39	50.04	46.27
	49.06	43.55	49.08
	69.31	70.86	53.16
	44.85	56.68	56.83
	52.66	58.24	43.51
	44.15	65.32	51.59
	42.32	60.34	48.41
	54.65	63.6	54.03
	57.54	64.98	52.23
	43.12	65.71	50.47
	58.16	50.24	50.6
	50.07	63.36	52.19
	51.16	48.47	53.15
	47.94	57.84	48.91
	47.32	54.24	50.14
	48.68	69.46	49.93
	47.99	53.68	54.2
	40.63	80.01	54.23
	47.49	61.63	56.93
	57.53	45.18	44.52
	47.88	69.94	63.47
	55.8	57.16	43.29
	52.78	49.34	52.57
	45.62	56.89	53.98
	48.07	62.44	58.13
	60.05	63.59	44.12
	47.87	61.18	53.91
	53.05	65.92	47.21
	42.24	42.61	55.04
	49.53	4.72	54.26
	45.39	54.06	49.47
	52.53	53.86	52.42
	53.88	60.91	53.01
	42.32	64.27	51.56
	48.32	53.05	46.42
	55.04	56.23	55.71
	50.06	51.83	42.22
	48.6	63.46	52.97
	44.7	51.97	53.32
	61.57	64.43	56.33
	57.73	58.31	52.26
	50.68	64.73	53.24
	52.42	54.51	49.55
	53.66	63.08	52.72
	50.9	66.21	64.38
	44.79	58.52	51.82
	56.16	60.68	51.19
	55.53	73.38	58.31
	44.9	50.24	53.1
	45.54	60.61	51.91
	55.8	60.07	52.78
	48.31	57.96	53.88
	52.17	55.19	53.43
	51.73	56.43	54.91
	58.02	55.72	44.69
	56.11	54.63	44.69
	43.79	58.29	58.82
	57.97	58.35	54.96
	56.7	58.34	55.16
	53.32	56.72	56.92
	56.41	51.88	49.79
	52.12	66.4	56.03
	57.41	54.3	49.24
	54.59	59.98	56.85
	51.07	50.92	52.18
	43.83	71.53	60.9
	48.69	46.61	51.11
	48.87	67.3	53.93
	46.97	72.19	50.01
	47.16	55.22	56.07
	56.66	61.16	50.28
	50.16	80.31	51.41
	54.44	65.93	54.97
	39.48	60.08	48.73
	57.18	54	56.61
	50.27	48.06	53.55
	50.59	52.52	47.98
	49.87	59.81	53.02
	52.01	63.98	51.28
	48.22	62.82	51.07
	52.2	58.5	51.82
	51.9	47.71	50.65
	53.23	63.82	53.06
	54.92	61.65	47.41
	54.74	53.47	54.73
	53.27	53.15	55.35
	53.47	58.91	59.17
	48.26	64.95	50.09
	57.52	62.56	49.4
	55.32	55.95	49.41
	48.48	59.64	51.95
	55.3	47.46	59.24
	56.23	67.42	48.09
	55.86	60.65	50.28
	53.58	53.98	50.17
	50.3	47.87	45.07
	46.33	55.2	56.78
	58.28	69.13	53.43
	52.56	51.24	51.75
	52.71	62.58	53.58
	43.57	61.91	52.77
	45.41	46.07	47.99
	45.71	59.94	56.23
	60.36	54.06	58.53
	47.48	49.94	52.59
	48.43	57.75	50.72
	47.56	73.22	54.16
	58.02	60.6	49.5
	42.98	67.73	49.62
	56.35	55.32	44.32
	54.31	60.58	52.96
	54.37	56.16	55.39
	52.73	64.65	52.63
	51.84	55.84	56.07
	54.29	52.37	51.19
	55.11	76.4	51.61
	57.04	60.88	46.78
	47.23	65.68	52.83
	49.56	50.22	47.97
	54.88	53.87	55.78
	47	60.31	54.95
	43.71	59.41	49.46
	41.24	59.06	54.14
	53.78	62.2	54.03
	57.57	68.38	58.33
	55.91	63.02	51.84
	48.88	56.91	51.28
	51.51	76.52	53.6
	57.74	57.36	54.23
	53.63	67.61	53.45
	46.56	54.03	46.12
	53.82	55.26	49.97
	53.38	50.09	47.37
	49.27	45.89	53.35
	52.04	72.08	56.32
	45.38	64.76	49.13
	50.3	66.26	49.48
	50.42	56.02	47.33
	38.86	64.61	54.2
	45.53	55.78	50.07
	50.72	60.16	54.79
	49.39	56.25	50.31
	47.58	56	59.48
	50.33	47.41	53.26
	44.48	65.37	55.99
	57.61	41.52	55.46
	49.52	50.16	56.58
	54.41	62.06	54.78
	52.5	63	45.68
	48.28	68.34	53.78
	46.54	57.81	40.46
	50.89	57.8	50.37
	50.09	44.92	48.36
	52.9	62.59	53.78
	51.53	58.12	52.41
	47.67	50.97	49.39
	59	57.48	51.97
	54.6	50.05	56.19
	41.68	59.81	55.46
	51.25	63.04	53.29
	41.81	61.17	50.82
	53.76	54.84	52
	48.53	60.03	43.41
	53.72	52.01	49.28
	48.49	49.91	49.36
	61.08	61.21	57.88
	46.82	58.4	51.41
	39.07	52.44	44.02
	65.52	66.97	52.67
	47.37	48.78	52.48
	56.49	59.29	51.04
	52.96	72.9	50.04
	50.49	55.84	50.84
	55.89	55.03	53.66
	51.54	59.05	51.68
	50.68	55.22	47.32
	49.59	59.83	54.4
	57.39	59.07	50.9
	47.32	50.27	48.73
	56.43	60.88	56.4
	48.94	60.98	53.83
	44.34	53.52	49.33
	59	47.17	50.37
	47.09	57	48.2
	52.21	53.01	51.73
	46.42	54.02	53.24
	44.3	62.49	59.96
	54.31	71.11	61.95
	55.92	50.8	55.56
	54.46	57.06	54.15
	56.1	62.27	47.1
	46.85	65.04	58.04
	49.03	54.48	52.24
	53.33	66.94	48.99
	47.54	65.72	43.58
	50.5	51.24	49.92
	54.37	76.81	56.13
	57.51	57.77	51.07
	56.16	49.14	53.41
	47.53	68.83	54.05
	46.09	58.85	54.82
	53.71	68.18	54.75
	57.14	62.65	58.31
	49.05	54.76	50.01

## Sheet: Fig. 3
Fig. 3b	Z-3639	ΔFgdbr1	FgDBR1c
Diseased spikelets per wheat head	3	1	4				One-way ANOVA with Tukey’s HSD test
	3	2.5	3				diff	lwr	upr	P-value (two-sided)
	4	1.5	3			Wild type vs. ΔFgdbr1	3.08333	1.49727	4.66939	0.00011
	3.5	1.5	3			FgDBR1c vs. ΔFgdbr1	3.5	1.76256	5.23744	6.68e-05
	7	1	7
	6	1	7
	5.5	1	6
	8	1.5	6.5
	2.5	1.5	3
	3	1	6
	2
	7
	4
	3
	5

## Sheet: Fig. 4c
qRT-PCR analysis (Fig. 4c)
			UBH1
			Z-3639		ΔFgdbr1
		RNase R	(-)	(+)	(-)	(+)
	Fold change	Rep1	1	0.0234885	1	0.0234885
		Rep2	1	0.0190944	1	0.0190944
		Rep3	1	0.0290997	1	0.0290997
		Mean	1	0.0238942	1	0.0238942
		STD	0	0.00501499	0	0.00501499
			EF1α
			Z-3639		ΔFgdbr1
		RNase R	(-)	(+)	(-)	(+)
	Fold change	Rep1	1	0.00896299	1	0.00857567
		Rep2	1	0.00887376	1	0.0092467
		Rep3	1	0.00482835	1	0.00457841
		Mean	1	0.00755503	1	0.00746693
		STD	0	0.0023618	0	0.00252393
			FgRPL36
			Z-3639		ΔFgdbr1
		RNase R	(-)	(+)	(-)	(+)
	Fold change	Rep1	1	0.00723357	1	0.0117014
		Rep2	1	0.00411676	1	0.00717006
		Rep3	1	0.00488751	1	0.00421874
		Mean	1	0.00541261	1	0.00769674
		STD	0	0.0016234	0	0.00376904
			FgRPL39
			Z-3639		ΔFgdbr1
		RNase R	(-)	(+)	(-)	(+)
	Fold change	Rep1	1	0.0404368	1	0.0519429
		Rep2	1	0.0290144	1	0.0366477
		Rep3	1	0.0495384	1	0.0294388
		Mean	1	0.0396632	1	0.0393431
		STD	0	0.0102838	0	0.0114916

## Sheet: Fig. 5
qRT-PCR analysis (Fig. 5b)							qRT-PCR analysis (Fig. 5c)
			FgRPS11							18S rRNA
			Z-3639	ΔFgdbr1						Z-3639	ΔFgdbr1
	Fold change	Rep1	0.606342	2.65014				Fold change	Rep1	1.10674	1.08928
		Rep2	1.34141	2.84731					Rep2	0.891615	0.691374
		Rep3	1.35275	4.75143					Rep3	1.01947	1.50383
		Mean	1.10017	3.41629					Mean	1.00594	1.09483
		STD	0.427703	1.16045					STD	0.1082	0.406258
	Student’s t-tests	P-value (two-sided)		9.80654e-05				Student’s t-tests	P-value (two-sided)		0.5461
			FgRPS12							28S rRNA
			Z-3639	ΔFgdbr1						Z-3639	ΔFgdbr1
	Fold change	Rep1	0.663114	2.50037				Fold change	Rep1	1.04428	1.62736
		Rep2	1.09976	2.71338					Rep2	0.881452	0.601014
		Rep3	1.41224	5.56363					Rep3	1.18459	1.25054
		Mean	1.05837	3.59246					Mean	1.03677	1.15964
		STD	0.376274	1.7104					STD	0.151706	0.519174
	Student’s t-tests	P-value (two-sided)		0.000990079				Student’s t-tests	P-value (two-sided)		0.6235
			FgRPS19							pre-rRNA
			Z-3639	ΔFgdbr1						Z-3639	ΔFgdbr1
	Fold change	Rep1	0.632684	2.65622				Fold change	Rep1	1.02231	1.10796
		Rep2	1.16455	2.67195					Rep2	0.899813	0.910882
		Rep3	1.37325	5.55488					Rep3	1.10923	1.46531
		Mean	1.05683	3.62768					Mean	1.01045	1.16139
		STD	0.381854	1.66902					STD	0.105213	0.281051
	Student’s t-tests	P-value (two-sided)		0.000582522				Student’s t-tests	P-value (two-sided)		0.3838
			FgRPL16
			Z-3639	ΔFgdbr1
	Fold change	Rep1	0.780675	2.06565
		Rep2	0.990298	2.54072
		Rep3	1.35938	5.47475
		Mean	1.04345	3.36038
		STD	0.292993	1.84645
	Student’s t-tests	P-value (two-sided)		0.00418408
			FgRPL28
			Z-3639	ΔFgdbr1
	Fold change	Rep1	0.669652	2.30536
		Rep2	1.14793	2.31013
		Rep3	1.34096	3.53252
		Mean	1.05285	2.716
		STD	0.345607	0.707128
	Student’s t-tests	P-value (two-sided)		2.87217e-05
			FgRPL34
			Z-3639	ΔFgdbr1
	Fold change	Rep1	0.645361	2.34561
		Rep2	1.1103	2.58007
		Rep3	1.51165	6.57925
		Mean	1.0891	3.83498
		STD	0.433533	2.3795
	Student’s t-tests	P-value (two-sided)		0.00440843
			FgRPL36
			Z-3639	ΔFgdbr1
	Fold change	Rep1	0.611245	2.70475
		Rep2	1.15617	2.745
		Rep3	1.46372	4.68183
		Mean	1.07705	3.37719
		STD	0.431711	1.13002
	Student’s t-tests	P-value (two-sided)		0.000100261
			FgRPL39
			Z-3639	ΔFgdbr1
	Fold change	Rep1	0.727622	2.60524
		Rep2	1.2707	2.5708
		Rep3	1.12064	3.79463
		Mean	1.03965	2.99022
		STD	0.280449	0.69685
	Student’s t-tests	P-value (two-sided)		2.53662e-05
			FgHSP90
			Z-3639	ΔFgdbr1
	Fold change	Rep1	0.506355	7.13828
		Rep2	2.33404	6.10286
		Rep3	0.874142	3.31273
		Mean	1.23818	5.51796
		STD	0.966696	1.97871
	Student’s t-tests	P-value (two-sided)		5.06532e-05
			FgSBA1
			Z-3639	ΔFgdbr1
	Fold change	Rep1	0.924339	2.49762
		Rep2	1.47923	2.18388
		Rep3	0.757573	1.53555
		Mean	1.05371	2.07235
		STD	0.377823	0.490635
	Student’s t-tests	P-value (two-sided)		0.000441085

## Sheet: Fig. 6
qRT-PCR analysis (Fig. 6a)							qRT-PCR analysis (Fig. 6b)
			U18							U18
			Z-3639	ΔFgdbr1						Z-3639	ΔFgdbr1
	Fold change	Rep1	1.06433	0.524792				Fold change	Rep1	0.00348713	0.832951
		Rep2	0.905617	0.392134					Rep2	0.0113572	1.68107
		Rep3	1.04691	0.597236					Rep3	0.00154767	0.733082
		Mean	1.00562	0.504721					Mean	0.005464	1.08237
		STD	0.0870405	0.104013					STD	0.00519497	0.520891
	Student’s t-tests	P-value (two-sided)		1.58577e-08				Student’s t-tests	P-value (two-sided)		0.00020372
			U24							U24
			Z-3639	ΔFgdbr1						Z-3639	ΔFgdbr1
	Fold change	Rep1	1.3144	0.478412				Fold change	Rep1	0.000651224	0.845282
		Rep2	0.86213	0.377912					Rep2	0.00269187	1.05751
		Rep3	0.887644	0.719431					Rep3	0.00085484	1.14003
		Mean	1.02139	0.525252					Mean	0.00139931	1.01428
		STD	0.254071	0.175511					STD	0.00112401	0.152058
	Student’s t-tests	P-value (two-sided)		5.90052e-05				Student’s t-tests	P-value (two-sided)		1.1306e-06
			SnR38							SnR38
			Z-3639	ΔFgdbr1						Z-3639	ΔFgdbr1
	Fold change	Rep1	1.16284	0.212566				Fold change	Rep1	0.00047603	1.04517
		Rep2	0.863551	0.181542					Rep2	0.00242579	0.775673
		Rep3	1.02874	0.274618					Rep3	0.00118438	1.25824
		Mean	1.01838	0.222908					Mean	0.00136206	1.02636
		STD	0.149913	0.0473921					STD	0.000986949	0.241835
	Student’s t-tests	P-value (two-sided)		1.13448e-06				Student’s t-tests	P-value (two-sided)		6.06804e-10
			SnR39							SnR39
			Z-3639	ΔFgdbr1						Z-3639	ΔFgdbr1
	Fold change	Rep1	1.25699	0.763492				Fold change	Rep1	0.00795206	0.67517
		Rep2	0.8988	0.536179					Rep2	0.0548102	0.952809
		Rep3	0.896054	0.650571					Rep3	0	1.60506
		Mean	1.01728	0.650081					Mean	0.0209207	1.07768
		STD	0.2076	0.113657					STD	0.0296172	0.477356
	Student’s t-tests	P-value (two-sided)		0.000702248				Student’s t-tests	P-value (two-sided)		0.000108508
			SnR44							SnR44
			Z-3639	ΔFgdbr1						Z-3639	ΔFgdbr1
	Fold change	Rep1	1.43626	0.130544				Fold change	Rep1	0.000664332	0.987008
		Rep2	1.01373	0.0843568					Rep2	0.00365384	1.51585
		Rep3	0.695948	0.093289					Rep3	0.000360141	0.688785
		Mean	1.04865	0.10273					Mean	0.00155944	1.06388
		STD	0.371391	0.0244983					STD	0.00182017	0.418857
	Student’s t-tests	P-value (two-sided)		3.03126e-05				Student’s t-tests	P-value (two-sided)		6.91909e-05

## Sheet: Fig. 7d and e
qRT-PCR analysis (Fig. 7d)							qRT-PCR analysis (Fig. 7e)
			FgRPL36							FgRPS11
			Z-3639	ΔFgdbr1						Z-3639	ΔFgdbr1
	Fold change	Rep1	1	7.09223				Fold change	Rep1	0.000448827	1.86259
		Rep2	1	3.75548					Rep2	0.00216422	0.915025
		Rep3	1	7.25064					Rep3	0.000756051	0.614075
		Mean	1	6.03278					Mean	0.00112303	1.13056
		STD	0	1.97379					STD	0.000914685	0.651568
								Student’s t-tests	P-value (two-sided)		0.000497479
			FgRPL39							FgRPS12
			Z-3639	ΔFgdbr1						Z-3639	ΔFgdbr1
	Fold change	Rep1	1	46.8664				Fold change	Rep1	0.00105138	1.80824
		Rep2	1	40.3103					Rep2	0.00252161	1.06683
		Rep3	1	54.8042					Rep3	0.00152176	0.530997
		Mean	1	47.3269					Mean	0.00169825	1.13536
		STD	0	7.2579					STD	0.000750841	0.641374
								Student’s t-tests	P-value (two-sided)		0.000437842
										FgRPS19
										Z-3639	ΔFgdbr1
								Fold change	Rep1	0.000435262	1.7922
									Rep2	0.00195465	0.843035
									Rep3	0.000662192	0.68388
									Mean	0.00101737	1.10637
									STD	0.000819602	0.599251
								Student’s t-tests	P-value (two-sided)		0.000354501
										FgRPL16
										Z-3639	ΔFgdbr1
								Fold change	Rep1	0.0019974	1.83749
									Rep2	0.00206192	0.914112
									Rep3	0.000846198	0.600388
									Mean	0.00163517	1.11733
									STD	0.000684032	0.643099
								Student’s t-tests	P-value (two-sided)		0.000383032
										FgRPL28
										Z-3639	ΔFgdbr1
								Fold change	Rep1	0.0038991	1.65433
									Rep2	0.00351131	1.22007
									Rep3	0.0015388	0.512759
									Mean	0.00298307	1.12905
									STD	0.00126572	0.576204
								Student’s t-tests	P-value (two-sided)		0.000239828
										FgRPL34
										Z-3639	ΔFgdbr1
								Fold change	Rep1	0.000620589	1.47298
									Rep2	0.00184077	0.968115
									Rep3	0.000990214	0.711189
									Mean	0.00115052	1.05076
									STD	0.000625686	0.387564
								Student’s t-tests	P-value (two-sided)		2.07534e-05
										FgRPL36
										Z-3639	ΔFgdbr1
								Fold change	Rep1	0.000666728	1.24021
									Rep2	0.000399774	0.928383
									Rep3	0.00061875	0.896026
									Mean	0.000561751	1.02154
									STD	0.000142312	0.190062
								Student’s t-tests	P-value (two-sided)		6.75766e-07
										FgRPL39
										Z-3639	ΔFgdbr1
								Fold change	Rep1	0.000703378	2.2064
									Rep2	0.0029299	0.997275
									Rep3	0.000572229	0.466723
									Mean	0.00140184	1.22347
									STD	0.00132497	0.891624
								Student’s t-tests	P-value (two-sided)		0.000933957
										FgHSP90
										Z-3639	ΔFgdbr1
								Fold change	Rep1	0.000626197	1.65224
									Rep2	0.00135457	1.21777
									Rep3	0.000529492	0.505138
									Mean	0.000836754	1.12505
									STD	0.000451043	0.579143
								Student’s t-tests	P-value (two-sided)		9.46822e-05
										FgSBA1
										Z-3639	ΔFgdbr1
								Fold change	Rep1	0.000403906	1.33603
									Rep2	0.00205306	0.910105
									Rep3	0.000834735	0.83452
									Mean	0.00109723	1.02688
									STD	0.000855339	0.27038
								Student’s t-tests	P-value (two-sided)		1.30074e-06

## Sheet: Fig. 8
qRT-PCR analysis (Fig. 8a)							qRT-PCR analysis (Fig. 8c)							qRT-PCR analysis (Fig. 8d)							qRT-PCR analysis (Fig. 8e)							qRT-PCR analysis (Fig. 8f)
			ABAA							FgRPS19							FgRPS19							FgRPS19							FgRPS19
			Z-3639	ΔFgdbr1						Z-3639	ΔFgdbr1						Z-3639	ΔFgdbr1						Z-3639	ΔFgdbr1						Z-3639	ΔFgdbr1
	Fold change	Rep1	0.955272	1.06271				Fold change	Rep1	0.754847	2.89116				Fold change	Rep1	0.932693	1.356				Fold change	Rep1	N.D	0.927062				Fold change	Rep1	N.D	1.00974
		Rep2	0.967068	0.991814					Rep2	1.08761	3.10351					Rep2	1.01811	1.34312					Rep2	N.D	0.609334					Rep2	N.D	1.00877
		Rep3	1.08247	1.01254					Rep3	1.21805	3.11899					Rep3	1.05309	1.35031					Rep3	N.D	0.6861					Rep3	N.D	1.01523
		Rep4		1.40053					Rep4		1.97572					Rep4		1.26587					Rep4		1.60777					Rep4		0.986556
		Rep5		1.52369					Rep5		1.90217					Rep5		1.30815					Rep5		1.83145					Rep5		1.06181
		Rep6		1.55424					Rep6		1.7784					Rep6		1.3274					Rep6		0.876251					Rep6		0.923129
		Mean	1.0016	1.25759					Mean	1.02017	2.46166					Mean	1.0013	1.32514					Mean		1.08966					Mean		1.00087
		STD	0.0702803	0.263783					STD	0.238854	0.639458					STD	0.0619341	0.0338106					STD		0.506803					STD		0.0454096
	Student’s t-tests	P-value (two-sided)		0.1534				Student’s t-tests	P-value (two-sided)		0.007954				Student’s t-tests	P-value (two-sided)		1.577e-05
			WETA							FgRPL16							FgRPL16							FgRPL16							FgRPL16
			Z-3639	ΔFgdbr1						Z-3639	ΔFgdbr1						Z-3639	ΔFgdbr1						Z-3639	ΔFgdbr1						Z-3639	ΔFgdbr1
	Fold change	Rep1	0.941697	0.720541				Fold change	Rep1	0.931722	2.42496				Fold change	Rep1	1.02408	1.07434				Fold change	Rep1	N.D	1.2448				Fold change	Rep1	N.D	0.925806
		Rep2	1.05385	0.777736					Rep2	0.920178	2.4595					Rep2	0.868034	1.28157					Rep2	N.D	0.870771					Rep2	N.D	0.935142
		Rep3	1.00765	0.701428					Rep3	1.16638	2.55207					Rep3	1.12494	1.28529					Rep3	N.D	0.912322					Rep3	N.D	1.08153
		Rep4		1.10846					Rep4		1.72329					Rep4		1.13495					Rep4		1.23209					Rep4		1.01185
		Rep5		1.07334					Rep5		1.44982					Rep5		1.15487					Rep5		1.46405					Rep5		1.19967
		Rep6		1.08885					Rep6		1.51714					Rep6		1.29922					Rep6		0.560593					Rep6		0.879806
		Mean	1.00107	0.911725					Mean	1.00609	2.02113					Mean	1.00568	1.20504					Mean		1.04744					Mean		1.00563
		STD	0.0563636	0.197446					STD	0.138935	0.511127					STD	0.129438	0.0955796					STD		0.326529					STD		0.118847
	Student’s t-tests	P-value (two-sided)		0.4805				Student’s t-tests	P-value (two-sided)		0.01358				Student’s t-tests	P-value (two-sided)		0.03291
										FgRPL34							FgRPL34							FgRPL34							FgRPL34
qRT-PCR analysis (Fig. 8b)										Z-3639	ΔFgdbr1						Z-3639	ΔFgdbr1						Z-3639	ΔFgdbr1						Z-3639	ΔFgdbr1
			MAT1-1-1					Fold change	Rep1	0.917724	2.8982				Fold change	Rep1	0.962189	1.20669				Fold change	Rep1	N.D	2.36501				Fold change	Rep1	N.D	0.76264
			Z-3639	ΔFgdbr1					Rep2	0.956217	3.00857					Rep2	1.0395	1.16445					Rep2	N.D	1.58342					Rep2	N.D	0.753912
	Fold change	Rep1	1.05077	0.39313					Rep3	1.13955	2.67417					Rep3	0.999807	1.09495					Rep3	N.D	0.8766					Rep3	N.D	0.751133
		Rep2	0.862561	0.389716					Rep4		2.00033					Rep4		1.32641					Rep4		0.693601					Rep4		1.17059
		Rep3	1.10332	0.362857					Rep5		1.91262					Rep5		1.37056					Rep5		0.652209					Rep5		1.56317
		Rep4		0.356048					Rep6		2.07134					Rep6		1.47618					Rep6		0.673399					Rep6		1.26541
		Rep5		0.352112
		Rep6		0.41167					Mean	1.0045	2.42754					Mean	1.0005	1.27321					Mean		1.14071					Mean		1.04448
									STD	0.11853	0.48877					STD	0.0386586	0.142503					STD		0.695926					STD		0.341663
		Mean	1.00555	0.377589				Student’s t-tests	P-value (two-sided)		0.001931				Student’s t-tests	P-value (two-sided)		0.01601
		STD	0.12659	0.0240011
	Student’s t-tests	P-value (two-sided)		4.65e-06						FgRPL36							FgRPL36							FgRPL36							FgRPL36
										Z-3639	ΔFgdbr1						Z-3639	ΔFgdbr1						Z-3639	ΔFgdbr1						Z-3639	ΔFgdbr1
			MAT1-1-2					Fold change	Rep1	0.943647	2.40843				Fold change	Rep1	1.01878	1.02947				Fold change	Rep1	N.D	0.79101				Fold change	Rep1	N.D	0.812512
			Z-3639	ΔFgdbr1					Rep2	0.977613	2.57071					Rep2	0.987139	1.05598					Rep2	N.D	0.547925					Rep2	N.D	0.694781
	Fold change	Rep1	0.944411	2.5667					Rep3	1.08399	2.39441					Rep3	0.994351	1.18401					Rep3	N.D	0.56974					Rep3	N.D	0.68894
		Rep2	1.09797	2.814					Rep4		1.81849					Rep4		1.19911					Rep4		1.77559					Rep4		1.25042
		Rep3	0.964376	2.29761					Rep5		2.04319					Rep5		1.13719					Rep5		2.15161					Rep5		1.60663
		Rep4		2.95915					Rep6		1.93949					Rep6		1.14661					Rep6		1.06002					Rep6		1.27988
		Rep5		3.077
		Rep6		2.90091					Mean	1.00175	2.19579					Mean	1.00009	1.1254					Mean		1.14932					Mean		1.05553
									STD	0.0732163	0.30218					STD	0.0165854	0.0685263					STD		0.667945					STD		0.378316
		Mean	1.00225	2.76923				Student’s t-tests	P-value (two-sided)		0.0003231				Student’s t-tests	P-value (two-sided)		0.01926
		STD	0.0834956	0.287603
	Student’s t-tests	P-value (two-sided)		1.989e-05						FgRPL39							FgRPL39							FgRPL39							FgRPL39
										Z-3639	ΔFgdbr1						Z-3639	ΔFgdbr1						Z-3639	ΔFgdbr1						Z-3639	ΔFgdbr1
			MAT1-2-1					Fold change	Rep1	0.933298	2.91845				Fold change	Rep1	0.771249	1.45234				Fold change	Rep1	N.D	1.41985				Fold change	Rep1	N.D	1.08016
			Z-3639	ΔFgdbr1					Rep2	0.998718	3.5298					Rep2	1.08958	1.41449					Rep2	N.D	0.752463					Rep2	N.D	1.0622
	Fold change	Rep1	0.927467	0.449175					Rep3	1.07284	3.46451					Rep3	1.19	1.46227					Rep3	N.D	0.717317					Rep3	N.D	1.18358
		Rep2	0.918649	0.531077					Rep4		2.6128					Rep4		1.44993					Rep4		0.96267					Rep4		0.898643
		Rep3	1.17369	0.507235					Rep5		2.38473					Rep5		1.34883					Rep5		1.68594					Rep5		1.07676
		Rep4		0.459257					Rep6		2.32408					Rep6		1.59414					Rep6		0.803974					Rep6		0.761032
		Rep5		0.44959
		Rep6		0.478178					Mean	1.00162	2.8724					Mean	1.01694	1.45367					Mean		1.05704					Mean		1.0104
									STD	0.0698183	0.527402					STD	0.21862	0.0804333					STD		0.402062					STD		0.152721
		Mean	1.0066	0.479085				Student’s t-tests	P-value (two-sided)		0.000591				Student’s t-tests	P-value (two-sided)		0.002579
		STD	0.144767	0.0336277
	Student’s t-tests	P-value (two-sided)		4.12e-05

## Sheet: Fig. 9c
Inhibition rate of mycelial growth (Fig. 9c)
		Hygromycin 10 μg/mL					One-way ANOVA with Tukey’s HSD test
		Z-3639	ΔFgdbr1-1	ΔFgdbr1-4			diff	lwr	upr	P-value (two-sided)
	Rep1	10.9494	35.6453	35.9193		Wild type vs. ΔFgdbr1-1	-29.0892	-32.0572	-26.1213	2.3e-06
	Rep2	8.02837	39.7032	36.58		Wild type vs. ΔFgdbr1-4	-26.4182	-29.3862	23.4502	4.2e-06
	Rep3	9.95885	40.8558	35.6919
	Mean	9.64553	38.7348	36.0637
	STD	1.48549	2.73691	0.461317
		Hygromycin 30 μg/mL					One-way ANOVA with Tukey’s HSD test
		Z-3639	ΔFgdbr1-1	ΔFgdbr1-4			diff	lwr	upr	P-value (two-sided)
	Rep1	59.2352	83.1724	80.0938		Wild type vs. ΔFgdbr1-1	-23.278	-25.2234	-21.3325	2.3e-06
	Rep2	61.5939	83.2574	80.4916		Wild type vs. ΔFgdbr1-4	-20.2593	-22.2048	-18.3139	4.2e-06
	Rep3	61.8261	86.0594	82.8479
	Mean	60.8851	84.163	81.1444
	STD	1.43353	1.6428	1.4886
		Cycloheximide 0.5 μg/mL					One-way ANOVA with Tukey’s HSD test
		Z-3639	ΔFgdbr1-1	ΔFgdbr1-4			diff	lwr	upr	P-value (two-sided)
	Rep1	30.1474	35.7753	37.3946		Wild type vs. ΔFgdbr1-1	-6.13639	-7.35046	-4.92233	2.3e-06
	Rep2	30.3978	37.0172	35.4978		Wild type vs. ΔFgdbr1-4	-6.41896	-7.63303	-5.2049	4.2e-06
	Rep3	30.3128	36.4746	37.2224
	Mean	30.286	36.4224	36.705
	STD	0.127311	0.622579	1.04894
		Cycloheximide 0.75 μg/mL					One-way ANOVA with Tukey’s HSD test
		Z-3639	ΔFgdbr1-1	ΔFgdbr1-4			diff	lwr	upr	P-value (two-sided)
	Rep1	33.7286	42.2411	41.3078		Wild type vs. ΔFgdbr1-1	-8.18066	-9.68895	-6.67236	2.3e-06
	Rep2	32.3963	42.5511	40.6926		Wild type vs. ΔFgdbr1-4	-6.79648	-8.30477	-5.28819	4.2e-06
	Rep3	36.6106	42.4853	41.1245
	Mean	34.2452	42.4258	41.0417
	STD	2.15416	0.163342	0.315847

[truncated: 1 more sheets: Fig. 9e]
